# Supplementary material for: 2-Amino-4-methyl­pyridinium 6-carb­oxy­pyridine-2-carboxyl­ate methanol monosolvate
Source: Acta Crystallogr Sect E Struct Rep Online. 2010 Dec 8;67(Pt 1):o54. doi: 10.1107/S1600536810050245 (PMC3050251; doi:10.1107/S1600536810050245)
Supplement: Supplementary file 1 [file e-67-00o54-sup1.cif]

##############################################################################
###                                                                        ###
###        Electronic paper (Acta Crystallographica Section E)             ###
###                                                                        ###
##############################################################################
#                                                                            #
# This CIF contains the data in a paper accepted for publication in Acta     #
# Crystallographica Section E. It conforms to the requirements of Notes      #
# for Authors for Section E, and has been peer reviewed under the auspices   #
# of the IUCr Commission on Journals.                                        #
#                                                                            #
# Full details of the Crystallographic Information File format               #
# are given in the paper "The Crystallographic Information File (CIF):       #
# a New Standard Archive File for Crystallography" by S. R. Hall, F. H.      #
# Allen and I. D. Brown [Acta Cryst. (1991), A47, 655-685].                  #
#                                                                            #
# The current version of the core CIF dictionary is obtainable from          #
# ftp://ftp.iucr.org/pub/cif_core.dic. The current version number is 2.4.    #
#                                                                            #
# Software is freely available for graphical display of the structure(s) in  #
# this CIF.  For information consult the CIF home page http://www.iucr.org/  #
# cif/home.html                                                              #
#                                                                            #
# This file may be used for bona fide research purposes within the           #
# scientific community so long as proper attribution is given to the journal # 
# article from which it was obtained.                                        #
#                                                                            #
##############################################################################
                                             
data_I
_audit_creation_method     SHELXL-97
_chemical_name_systematic
;
2-Amino-4-methylpyridinium 6-carboxypyridine-2-carboxylate methanol monosolvate
;
_chemical_name_common     ?
_chemical_formula_moiety     'C6 H9 N2 +, C7 H4 N O4 -, C H4 O'
_chemical_formula_sum     'C14 H17 N3 O5'
_chemical_formula_iupac     'C6 H9 N2 +, C7 H4 N O4 -, C H4 O'
_chemical_formula_weight     307.31
_chemical_melting_point     ?
_symmetry_cell_setting     triclinic
_symmetry_space_group_name_H-M     'P -1'
_symmetry_space_group_name_Hall     '-P 1'
loop_
    _symmetry_equiv_pos_as_xyz
    'x, y, z'
    '-x, -y, -z'
_cell_length_a     7.2191(14)
_cell_length_b     9.5095(19)
_cell_length_c     11.139(2)
_cell_angle_alpha     94.44(3)
_cell_angle_beta     99.76(3)
_cell_angle_gamma     92.50(3)
_cell_volume     750.1(3)
_cell_formula_units_Z     2
_cell_measurement_reflns_used     4005
_cell_measurement_theta_min     2.15
_cell_measurement_theta_max     29.16
_cell_measurement_temperature     298(2)
_exptl_crystal_description     block
_exptl_crystal_colour     colorless
_exptl_crystal_size_max     0.4
_exptl_crystal_size_mid     0.25
_exptl_crystal_size_min     0.2
_exptl_crystal_density_diffrn     1.361
_exptl_crystal_density_meas     ?
_exptl_crystal_density_method     'not measured'
_exptl_crystal_F_000     324.0
_exptl_absorpt_coefficient_mu     0.105
_exptl_absorpt_correction_type     none
_exptl_absorpt_process_details     ?
_exptl_absorpt_correction_T_min     ?
_exptl_absorpt_correction_T_max     ?
_exptl_special_details
;
;
_diffrn_ambient_temperature     298(2)
_diffrn_radiation_type     MoK\a
_diffrn_radiation_wavelength     0.71073
_diffrn_radiation_source     'fine-focus sealed tube'
_diffrn_radiation_monochromator     graphite
_diffrn_measurement_device_type     'Stoe IPDS II'
_diffrn_measurement_method     'rotation method'
_diffrn_detector_area_resol_mean     '0.15 mm'
_diffrn_reflns_number     8658
_diffrn_reflns_av_R_equivalents     0.0575
_diffrn_reflns_av_sigmaI/netI     0.0511
_diffrn_reflns_theta_min     2.15
_diffrn_reflns_theta_max     29.16
_diffrn_reflns_theta_full     29.16
_diffrn_measured_fraction_theta_max     0.993
_diffrn_measured_fraction_theta_full     0.993
_diffrn_reflns_limit_h_min     -9
_diffrn_reflns_limit_h_max     9
_diffrn_reflns_limit_k_min     -12
_diffrn_reflns_limit_k_max     13
_diffrn_reflns_limit_l_min     -15
_diffrn_reflns_limit_l_max     15
_diffrn_standards_number     0
_diffrn_standards_interval_count     ?
_diffrn_standards_interval_time     ?
_diffrn_standards_decay_%     ?
_refine_special_details
;
Refinement of <i>F</i>^2^ against ALL reflections. The weighted <i>R</i>-factor
<i>wR</i> and goodness of fit <i>S</i> are based on <i>F</i>^2^, conventional
<i>R</i>-factors <i>R</i> are based on <i>F</i>, with <i>F</i> set to zero for
negative <i>F</i>^2^. The threshold expression of <i>F</i>^2^ >
\s(<i>F</i>^2^) is used only for calculating <i>R</i>-factors(gt) <i>etc</i>.
and is not relevant to the choice of reflections for refinement.
<i>R</i>-factors based on <i>F</i>^2^ are statistically about twice as large
as those based on <i>F</i>, and <i>R</i>- factors based on ALL data will be
even larger.
;
_reflns_number_total     4005
_reflns_number_gt     2697
_reflns_threshold_expression     I>2\s(I)
_refine_ls_structure_factor_coef     Fsqd
_refine_ls_matrix_type     full
_refine_ls_R_factor_all     0.1189
_refine_ls_R_factor_gt     0.0793
_refine_ls_wR_factor_gt     0.1942
_refine_ls_wR_factor_ref     0.2161
_refine_ls_goodness_of_fit_ref     1.173
_refine_ls_restrained_S_all     1.173
_refine_ls_number_reflns     4005
_refine_ls_number_parameters     222
_refine_ls_number_restraints     0
_refine_ls_hydrogen_treatment     mixed
_refine_ls_weighting_scheme     calc
_refine_ls_weighting_details
         'calc w=1/[\s^2^(Fo^2^)+(0.0939P)^2^+0.1440P] where P=(Fo^2^+2Fc^2^)/3'
_atom_sites_solution_hydrogens     geom
_atom_sites_solution_primary     direct
_atom_sites_solution_secondary     difmap
_refine_ls_shift/su_max     0.000
_refine_ls_shift/su_mean     0.000
_refine_diff_density_max     0.442
_refine_diff_density_min     -0.256
_refine_ls_extinction_method     'SHELXL97 (Sheldrick, 2008)'
_refine_ls_extinction_coef     0.07(2)
_refine_ls_extinction_expression
                                  'Fc^*^=kFc[1+0.001xFc^2^\l^3^/sin(2\q)]^-1/4^'
loop_
    _atom_type_symbol
    _atom_type_description
    _atom_type_scat_dispersion_real
    _atom_type_scat_dispersion_imag
    _atom_type_scat_source
    'C' 'C' 0.0033 0.0016
                         'International Tables Vol C Tables 4.2.6.8 and 6.1.1.4'
    'H' 'H' 0.0000 0.0000
                         'International Tables Vol C Tables 4.2.6.8 and 6.1.1.4'
    'N' 'N' 0.0061 0.0033
                         'International Tables Vol C Tables 4.2.6.8 and 6.1.1.4'
    'O' 'O' 0.0106 0.0060
                         'International Tables Vol C Tables 4.2.6.8 and 6.1.1.4'
_computing_data_collection     'X-AREA (Stoe & Cie, 2005)'
_computing_cell_refinement     'X-AREA (Stoe & Cie, 2005)'
_computing_data_reduction     'X-AREA (Stoe & Cie, 2005)'
_computing_structure_solution     'SHELXS97 (Sheldrick, 2008)'
_computing_structure_refinement     'SHELXL97 (Sheldrick, 2008)'
_computing_molecular_graphics     'ORTEP-3 for Windows (Farrugia, 1997)'
_computing_publication_material     'WinGX (Farrugia, 1999)'
loop_
    _atom_site_type_symbol
    _atom_site_label
    _atom_site_fract_x
    _atom_site_fract_y
    _atom_site_fract_z
    _atom_site_U_iso_or_equiv
    _atom_site_adp_type
    _atom_site_calc_flag
    _atom_site_refinement_flags
    _atom_site_occupancy
    _atom_site_disorder_assembly
    _atom_site_disorder_group
    O O1 0.0312(3) -0.1514(2) 0.73074(19) 0.0679(6) Uani d . 1 . .
    O O2 0.2937(3) -0.1669(2) 0.8602(2) 0.0686(6) Uani d . 1 . .
    O O3 -0.3748(2) 0.20309(19) 0.76854(17) 0.0544(5) Uani d . 1 . .
    O O4 -0.2965(3) 0.3911(2) 0.9022(2) 0.0730(7) Uani d . 1 . .
    O O5 0.7131(3) 0.9637(2) 0.6320(2) 0.0685(6) Uani d . 1 . .
    N N1 -0.0374(3) 0.09454(18) 0.84467(16) 0.0381(4) Uani d . 1 . .
    N N2 0.2829(3) 0.3098(2) 0.70000(18) 0.0424(5) Uani d . 1 . .
    N N3 0.3671(4) 0.5125(3) 0.8268(3) 0.0689(8) Uani d . 1 . .
    C C2 0.1276(3) 0.0410(2) 0.8845(2) 0.0415(5) Uani d . 1 . .
    C C3 0.2618(4) 0.1087(3) 0.9759(3) 0.0567(7) Uani d . 1 . .
    H H3 0.3748 0.0678 1.0017 0.068 Uiso calc R 1 . .
    C C4 0.2249(4) 0.2381(3) 1.0281(3) 0.0587(7) Uani d . 1 . .
    H H4 0.3135 0.2872 1.0890 0.070 Uiso calc R 1 . .
    C C5 0.0548(4) 0.2936(2) 0.9886(2) 0.0501(6) Uani d . 1 . .
    H H5 0.0264 0.3806 1.0229 0.060 Uiso calc R 1 . .
    C C6 -0.0741(3) 0.2185(2) 0.8971(2) 0.0386(5) Uani d . 1 . .
    C C1 0.1592(4) -0.1007(3) 0.8243(2) 0.0495(6) Uani d . 1 . .
    C C7 -0.2648(3) 0.2756(2) 0.8524(2) 0.0455(5) Uani d . 1 . .
    C C8 0.2394(3) 0.4369(2) 0.7460(2) 0.0447(5) Uani d . 1 . .
    C C9 0.0583(3) 0.4838(3) 0.7033(2) 0.0509(6) Uani d . 1 . .
    H H9 0.0248 0.5712 0.7337 0.061 Uiso calc R 1 . .
    C C10 -0.0679(3) 0.4020(3) 0.6179(2) 0.0478(6) Uani d . 1 . .
    C C11 -0.0140(4) 0.2706(3) 0.5725(2) 0.0545(6) Uani d . 1 . .
    H H11 -0.0972 0.2136 0.5138 0.065 Uiso calc R 1 . .
    C C12 0.1599(4) 0.2277(3) 0.6147(2) 0.0515(6) Uani d . 1 . .
    H H12 0.1953 0.1408 0.5848 0.062 Uiso calc R 1 . .
    C C13 -0.2608(4) 0.4518(4) 0.5746(3) 0.0691(8) Uani d . 1 . .
    H H13A -0.3498 0.4075 0.6168 0.104 Uiso calc R 1 . .
    H H13B -0.2964 0.4272 0.4882 0.104 Uiso calc R 1 . .
    H H13C -0.2592 0.5525 0.5910 0.104 Uiso calc R 1 . .
    C C14 0.5526(5) 0.8734(4) 0.6264(4) 0.0877(11) Uani d . 1 . .
    H H14A 0.5833 0.7775 0.6097 0.132 Uiso calc R 1 . .
    H H14B 0.4556 0.8979 0.5625 0.132 Uiso calc R 1 . .
    H H14C 0.5088 0.8831 0.7032 0.132 Uiso calc R 1 . .
    H H5A 0.700(6) 1.030(5) 0.676(4) 0.097(14) Uiso d . 1 . .
    H H2 0.392(5) 0.282(3) 0.727(3) 0.058(8) Uiso d . 1 . .
    H H1 -0.058(6) -0.094(4) 0.713(4) 0.095(12) Uiso d . 1 . .
    H H3A 0.338(5) 0.595(4) 0.855(3) 0.084(11) Uiso d . 1 . .
    H H3B 0.465(5) 0.479(4) 0.861(3) 0.068(9) Uiso d . 1 . .
loop_
    _atom_site_aniso_label
    _atom_site_aniso_U_11
    _atom_site_aniso_U_22
    _atom_site_aniso_U_33
    _atom_site_aniso_U_12
    _atom_site_aniso_U_13
    _atom_site_aniso_U_23
    O1 0.0737(14) 0.0578(11) 0.0673(13) 0.0256(10) 0.0023(10) -0.0158(9)
    O2 0.0602(12) 0.0590(11) 0.0874(14) 0.0301(9) 0.0100(10) 0.0034(10)
    O3 0.0426(9) 0.0509(9) 0.0627(11) 0.0152(7) -0.0078(8) -0.0096(8)
    O4 0.0609(12) 0.0584(11) 0.0882(15) 0.0281(9) -0.0126(10) -0.0246(10)
    O5 0.0592(12) 0.0678(13) 0.0696(13) 0.0078(10) -0.0027(10) -0.0227(10)
    N1 0.0377(9) 0.0360(9) 0.0402(9) 0.0065(7) 0.0046(7) 0.0020(7)
    N2 0.0400(10) 0.0427(10) 0.0432(10) 0.0103(8) 0.0031(8) 0.0000(8)
    N3 0.0466(13) 0.0550(13) 0.0925(19) 0.0163(11) -0.0104(12) -0.0305(13)
    C2 0.0390(11) 0.0390(10) 0.0482(12) 0.0102(8) 0.0089(9) 0.0069(9)
    C3 0.0380(12) 0.0537(14) 0.0738(17) 0.0107(10) -0.0055(11) 0.0060(12)
    C4 0.0488(14) 0.0515(14) 0.0654(16) -0.0006(11) -0.0137(12) -0.0053(12)
    C5 0.0527(14) 0.0368(11) 0.0546(14) 0.0052(10) -0.0049(11) -0.0040(10)
    C6 0.0381(11) 0.0355(10) 0.0408(11) 0.0061(8) 0.0020(8) 0.0031(8)
    C1 0.0512(14) 0.0451(12) 0.0546(14) 0.0161(10) 0.0137(11) 0.0014(10)
    C7 0.0418(12) 0.0420(11) 0.0506(13) 0.0132(9) 0.0021(9) -0.0014(9)
    C8 0.0387(11) 0.0413(11) 0.0526(13) 0.0072(9) 0.0058(9) -0.0029(9)
    C9 0.0421(12) 0.0462(12) 0.0648(15) 0.0127(10) 0.0091(11) 0.0011(11)
    C10 0.0370(11) 0.0550(13) 0.0519(13) 0.0036(10) 0.0043(10) 0.0136(10)
    C11 0.0503(14) 0.0585(15) 0.0491(14) -0.0037(11) -0.0016(11) -0.0042(11)
    C12 0.0538(14) 0.0449(12) 0.0530(14) 0.0051(10) 0.0067(11) -0.0077(10)
    C13 0.0419(14) 0.081(2) 0.083(2) 0.0088(13) -0.0001(13) 0.0215(16)
    C14 0.078(2) 0.076(2) 0.106(3) -0.0007(18) 0.012(2) 0.003(2)
_geom_special_details
;
All e.s.d.'s (except the e.s.d. in the dihedral angle between two l.s. planes)
are estimated using the full covariance matrix. The cell e.s.d.'s are taken
into account individually in the estimation of e.s.d.'s in distances, angles
and torsion angles; correlations between e.s.d.'s in cell parameters are only
used when they are defined by crystal symmetry. An approximate (isotropic)
treatment of cell e.s.d.'s is used for estimating e.s.d.'s involving l.s.
planes.
;
loop_
    _geom_bond_atom_site_label_1
    _geom_bond_atom_site_label_2
    _geom_bond_site_symmetry_2
    _geom_bond_distance
    _geom_bond_publ_flag
    O1 C1 . 1.315(3) ?
    O1 H1 . 0.87(4) ?
    O2 C1 . 1.208(3) ?
    O3 C7 . 1.257(3) ?
    O4 C7 . 1.240(3) ?
    O5 C14 . 1.401(4) ?
    O5 H5A . 0.78(5) ?
    N1 C6 . 1.332(3) ?
    N1 C2 . 1.335(3) ?
    N2 C8 . 1.347(3) ?
    N2 C12 . 1.356(3) ?
    N2 H2 . 0.85(3) ?
    N3 C8 . 1.318(3) ?
    N3 H3A . 0.87(4) ?
    N3 H3B . 0.83(4) ?
    C2 C3 . 1.378(4) ?
    C2 C1 . 1.503(3) ?
    C3 C4 . 1.376(4) ?
    C3 H3 . 0.9300 ?
    C4 C5 . 1.375(4) ?
    C4 H4 . 0.9300 ?
    C5 C6 . 1.386(3) ?
    C5 H5 . 0.9300 ?
    C6 C7 . 1.520(3) ?
    C8 C9 . 1.417(3) ?
    C9 C10 . 1.367(4) ?
    C9 H9 . 0.9300 ?
    C10 C11 . 1.407(4) ?
    C10 C13 . 1.504(4) ?
    C11 C12 . 1.356(4) ?
    C11 H11 . 0.9300 ?
    C12 H12 . 0.9300 ?
    C13 H13A . 0.9600 ?
    C13 H13B . 0.9600 ?
    C13 H13C . 0.9600 ?
    C14 H14A . 0.9600 ?
    C14 H14B . 0.9600 ?
    C14 H14C . 0.9600 ?
loop_
    _geom_angle_atom_site_label_1
    _geom_angle_atom_site_label_2
    _geom_angle_atom_site_label_3
    _geom_angle_site_symmetry_1
    _geom_angle_site_symmetry_3
    _geom_angle
    _geom_angle_publ_flag
    C1 O1 H1 . . 112(3) ?
    C14 O5 H5A . . 106(3) ?
    C6 N1 C2 . . 118.17(19) ?
    C8 N2 C12 . . 122.1(2) ?
    C8 N2 H2 . . 118(2) ?
    C12 N2 H2 . . 120(2) ?
    C8 N3 H3A . . 118(2) ?
    C8 N3 H3B . . 123(2) ?
    H3A N3 H3B . . 118(3) ?
    N1 C2 C3 . . 123.2(2) ?
    N1 C2 C1 . . 115.8(2) ?
    C3 C2 C1 . . 121.0(2) ?
    C4 C3 C2 . . 118.5(2) ?
    C4 C3 H3 . . 120.8 ?
    C2 C3 H3 . . 120.8 ?
    C5 C4 C3 . . 118.9(2) ?
    C5 C4 H4 . . 120.6 ?
    C3 C4 H4 . . 120.6 ?
    C4 C5 C6 . . 119.3(2) ?
    C4 C5 H5 . . 120.3 ?
    C6 C5 H5 . . 120.3 ?
    N1 C6 C5 . . 122.0(2) ?
    N1 C6 C7 . . 117.22(19) ?
    C5 C6 C7 . . 120.77(19) ?
    O2 C1 O1 . . 121.0(2) ?
    O2 C1 C2 . . 122.2(2) ?
    O1 C1 C2 . . 116.8(2) ?
    O4 C7 O3 . . 125.9(2) ?
    O4 C7 C6 . . 116.3(2) ?
    O3 C7 C6 . . 117.74(19) ?
    N3 C8 N2 . . 118.9(2) ?
    N3 C8 C9 . . 123.1(2) ?
    N2 C8 C9 . . 118.0(2) ?
    C10 C9 C8 . . 120.7(2) ?
    C10 C9 H9 . . 119.6 ?
    C8 C9 H9 . . 119.6 ?
    C9 C10 C11 . . 118.7(2) ?
    C9 C10 C13 . . 120.3(3) ?
    C11 C10 C13 . . 121.0(3) ?
    C12 C11 C10 . . 119.6(2) ?
    C12 C11 H11 . . 120.2 ?
    C10 C11 H11 . . 120.2 ?
    C11 C12 N2 . . 120.9(2) ?
    C11 C12 H12 . . 119.5 ?
    N2 C12 H12 . . 119.5 ?
    C10 C13 H13A . . 109.5 ?
    C10 C13 H13B . . 109.5 ?
    H13A C13 H13B . . 109.5 ?
    C10 C13 H13C . . 109.5 ?
    H13A C13 H13C . . 109.5 ?
    H13B C13 H13C . . 109.5 ?
    O5 C14 H14A . . 109.5 ?
    O5 C14 H14B . . 109.5 ?
    H14A C14 H14B . . 109.5 ?
    O5 C14 H14C . . 109.5 ?
    H14A C14 H14C . . 109.5 ?
    H14B C14 H14C . . 109.5 ?
loop_
    _geom_torsion_atom_site_label_1
    _geom_torsion_atom_site_label_2
    _geom_torsion_atom_site_label_3
    _geom_torsion_atom_site_label_4
    _geom_torsion_site_symmetry_1
    _geom_torsion_site_symmetry_2
    _geom_torsion_site_symmetry_3
    _geom_torsion_site_symmetry_4
    _geom_torsion
    _geom_torsion_publ_flag
    C6 N1 C2 C3 . . . . -0.8(3) ?
    C6 N1 C2 C1 . . . . 178.48(19) ?
    N1 C2 C3 C4 . . . . -0.5(4) ?
    C1 C2 C3 C4 . . . . -179.8(2) ?
    C2 C3 C4 C5 . . . . 1.1(4) ?
    C3 C4 C5 C6 . . . . -0.4(4) ?
    C2 N1 C6 C5 . . . . 1.5(3) ?
    C2 N1 C6 C7 . . . . -178.5(2) ?
    C4 C5 C6 N1 . . . . -0.9(4) ?
    C4 C5 C6 C7 . . . . 179.1(2) ?
    N1 C2 C1 O2 . . . . -172.4(2) ?
    C3 C2 C1 O2 . . . . 6.9(4) ?
    N1 C2 C1 O1 . . . . 6.6(3) ?
    C3 C2 C1 O1 . . . . -174.1(2) ?
    N1 C6 C7 O4 . . . . -180.0(2) ?
    C5 C6 C7 O4 . . . . 0.1(4) ?
    N1 C6 C7 O3 . . . . -0.6(3) ?
    C5 C6 C7 O3 . . . . 179.4(2) ?
    C12 N2 C8 N3 . . . . -178.6(3) ?
    C12 N2 C8 C9 . . . . 0.4(4) ?
    N3 C8 C9 C10 . . . . 178.9(3) ?
    N2 C8 C9 C10 . . . . 0.0(4) ?
    C8 C9 C10 C11 . . . . -0.5(4) ?
    C8 C9 C10 C13 . . . . 179.1(2) ?
    C9 C10 C11 C12 . . . . 0.5(4) ?
    C13 C10 C11 C12 . . . . -179.0(3) ?
    C10 C11 C12 N2 . . . . -0.1(4) ?
    C8 N2 C12 C11 . . . . -0.3(4) ?
loop_
    _geom_hbond_atom_site_label_D
    _geom_hbond_atom_site_label_H
    _geom_hbond_atom_site_label_A
    _geom_hbond_site_symmetry_A
    _geom_hbond_distance_DH
    _geom_hbond_distance_HA
    _geom_hbond_distance_DA
    _geom_hbond_angle_DHA
    _geom_hbond_publ_flag
    C14 H14C O2 1_565 0.96 2.59 3.488(5) 156.8 yes
    O5 H5A O3 1_665 0.78(5) 2.02(5) 2.796(3) 170(4) yes
    N3 H3B O4 1_655 0.83(4) 1.95(4) 2.764(3) 166(3) yes
    N3 H3A O2 1_565 0.87(4) 2.30(4) 3.122(3) 158(3) yes
    N2 H2 O3 1_655 0.85(3) 1.87(3) 2.723(3) 173(3) yes
    O1 H1 O5 1_445 0.87(4) 1.87(4) 2.689(3) 156(4) yes
data_global
_journal_date_recd_electronic     2010-11-21
_journal_date_accepted     2010-12-01
_journal_name_full     'Acta Crystallographica, Section E'
_journal_year     2011
_journal_volume     67
_journal_issue      1
_journal_page_first     o54
_journal_page_last     o54
_journal_paper_category     QO
_journal_coeditor_code     BT5416
_publ_contact_author_name     'Hossein Aghabozorg'
_publ_contact_author_address
;
Faculty of Chemistry, Islamic Azad University, North Tehran Branch, Tehran, Iran
;
_publ_contact_author_email     'haghabozorg@yahoo.com'
_publ_contact_author_fax     '+9821-88820993'
_publ_contact_author_phone     '+9821-88848949'
_publ_section_title
;
2-Amino-4-methylpyridinium 6-carboxypyridine-2-carboxylate methanol monosolvate
;
loop_
    _publ_author_name
    _publ_author_footnote
    _publ_author_address
    'Aghabozorg, Hossein' .
;
Faculty of Chemistry, Islamic Azad University, North Tehran Branch, Tehran, Iran
;
    'Mofidi Rouchi, Azadeh' .
;
Faculty of Chemistry, Islamic Azad University, North Tehran Branch, Tehran, Iran
;
    'Mirzaei, Masoud' .
;
Department of Chemistry, School of Sciences, Ferdowsi University of Mashhad,
Mashhad, Iran
;
    'Notash, Behrouz' .
;
Department of Chemistry, Shahid Beheshti University, G.C.,
Evin, Tehran 1983963113, Iran
;
