# Supplementary material for: 2-Amino-4-methyl­pyridinium 6-carb­oxy­pyridine-2-carboxyl­ate methanol monosolvate
Source: Acta Crystallogr Sect E Struct Rep Online. 2010 Dec 8;67(Pt 1):o54. doi: 10.1107/S1600536810050245 (PMC3050251; doi:10.1107/S1600536810050245)
Supplement: Supplementary file 2 [file e-67-00o54-Isup2.hkl]

# 
# h,k,l, Fc-squared, Fo-squared, sigma(Fo-squared) and status flag 
# 
data_I
_shelx_title ' KHC30H in P-1' 
_shelx_refln_list_code          4 
_shelx_F_calc_maximum       52.98 
_exptl_crystal_F_000       348.00 
_reflns_d_resolution_high  0.7293 
 
loop_ 
 _symmetry_equiv_pos_as_xyz 
 'x, y, z' 
 '-x, -y, -z' 
 
_cell_length_a     7.2191 
_cell_length_b     9.5095 
_cell_length_c    11.1393 
_cell_angle_alpha  94.445 
_cell_angle_beta   99.765 
_cell_angle_gamma  92.502 
 
_shelx_F_squared_multiplier     1.000 
 
loop_ 
 _refln_index_h 
 _refln_index_k 
 _refln_index_l 
 _refln_F_squared_calc 
 _refln_F_squared_meas 
 _refln_F_squared_sigma 
 _refln_observed_status 
   2   0   0      913.35      910.00      8.17 o 
   4   0   0      466.41      491.49      8.48 o 
   5   0   0       83.71       84.55      1.94 o 
   6   0   0       72.59       68.79      2.16 o 
   7   0   0        8.30        8.92      1.16 o 
   8   0   0        2.88        0.75      1.21 o 
   9   0   0       40.19       44.09      1.46 o 
  -9   1   0        0.39        1.78      1.29 o 
  -8   1   0        1.36        5.50      1.64 o 
  -7   1   0       29.79       25.02      1.70 o 
  -6   1   0        1.58        1.79      1.45 o 
  -5   1   0        0.00       -0.23      1.18 o 
  -4   1   0      552.57      620.99     29.24 o 
  -3   1   0      780.38      912.33     14.82 o 
  -2   1   0      339.37      344.72      2.82 o 
  -1   1   0        0.01        1.56      1.84 o 
   0   1   0       63.56       79.99      2.72 o 
   1   1   0      192.14      212.17      2.99 o 
   2   1   0        1.07        0.08      2.51 o 
   3   1   0       15.62       17.34      1.91 o 
   4   1   0      281.50      270.26      3.51 o 
   6   1   0       98.98       94.70      1.46 o 
   7   1   0       57.40       64.48      1.78 o 
   8   1   0        3.87        4.45      1.19 o 
   9   1   0        0.49        4.34      1.35 o 
  -9   2   0        0.00        1.88      1.19 o 
  -8   2   0        0.91        1.16      2.13 o 
  -7   2   0       20.80       18.75      1.52 o 
  -6   2   0      101.93       90.93      1.59 o 
  -5   2   0       27.75       32.07      1.31 o 
  -4   2   0       74.65       97.05      1.63 o 
  -3   2   0      231.52      238.77     10.07 o 
  -2   2   0      340.44      380.12     26.30 o 
  -1   2   0       27.31       20.73      2.61 o 
   0   2   0      124.64      147.71      5.15 o 
   1   2   0      279.97      269.42      3.39 o 
   2   2   0       22.06       19.93      1.22 o 
   3   2   0       60.68       63.61      1.33 o 
   4   2   0        4.86        3.43      0.94 o 
   5   2   0       25.18       28.39      1.64 o 
   6   2   0       40.60       41.19      1.29 o 
   7   2   0        9.84       10.92      1.19 o 
   8   2   0        5.02       14.47      1.75 o 
   9   2   0        0.80        1.67      1.94 o 
  -9   3   0        7.55        7.74      1.89 o 
  -8   3   0       13.58       12.62      1.86 o 
  -7   3   0        4.62        3.34      1.24 o 
  -6   3   0        5.33        3.91      1.21 o 
  -5   3   0       56.37       50.19      1.35 o 
  -4   3   0        0.01        1.33      1.16 o 
  -3   3   0       64.48       77.59      1.80 o 
  -2   3   0      619.90      591.69     31.17 o 
  -1   3   0       26.09       20.20      1.73 o 
   0   3   0     1341.22     1568.17      4.19 o 
   1   3   0       87.23       88.23      6.52 o 
   2   3   0        0.01        0.18      0.99 o 
   3   3   0        1.12        0.04      1.00 o 
   4   3   0       43.16       40.98      1.23 o 
   5   3   0       81.17       79.40      2.37 o 
   6   3   0       16.93       18.63      1.62 o 
   7   3   0      102.62       98.48      1.54 o 
   8   3   0        0.96        2.26      1.24 o 
   9   3   0        0.09       -0.89      1.35 o 
  -9   4   0        1.86        3.15      1.16 o 
  -8   4   0       30.10       33.22      1.38 o 
  -7   4   0       52.85       44.06      2.44 o 
  -6   4   0       62.88       53.71      1.28 o 
  -5   4   0       30.03       28.04      1.28 o 
  -4   4   0      163.43      163.40     12.76 o 
  -3   4   0        1.52       -0.17      1.74 o 
  -2   4   0      517.97      506.68      3.65 o 
  -1   4   0     1093.94     1113.10    117.98 o 
   0   4   0       49.78       63.44      2.17 o 
   1   4   0      752.43      634.01    118.60 o 
   2   4   0       54.54       49.89      2.09 o 
   3   4   0       15.00       17.06      1.00 o 
   4   4   0      435.25      450.85      7.37 o 
   5   4   0        1.63        0.98      1.14 o 
   6   4   0        6.44        3.58      1.67 o 
   7   4   0        0.02        2.08      1.75 o 
   8   4   0        1.27        3.05      1.78 o 
   9   4   0        1.77        6.47      2.02 o 
  -9   5   0        2.54        0.67      2.02 o 
  -8   5   0        0.09        0.27      1.27 o 
  -7   5   0        0.07        1.72      1.32 o 
  -6   5   0        3.64        3.88      1.16 o 
  -5   5   0       23.80       21.15      1.21 o 
  -4   5   0       19.15       15.81      1.27 o 
  -3   5   0       16.72       23.15      1.23 o 
  -2   5   0        6.53        5.50      1.00 o 
  -1   5   0       58.34       66.82      6.49 o 
   0   5   0       38.51       37.88      0.97 o 
   1   5   0      390.26      385.08     68.07 o 
   2   5   0      236.06      219.11      3.93 o 
   3   5   0        1.64        0.90      1.17 o 
   4   5   0       60.66       63.20      1.43 o 
   5   5   0        0.43       -0.34      1.07 o 
   6   5   0        0.05        0.24      1.26 o 
   7   5   0        8.20        7.47      1.27 o 
   8   5   0        0.04        2.34      1.89 o 
  -8   6   0        1.88        3.86      1.27 o 
  -7   6   0        0.34        2.53      1.33 o 
  -6   6   0        0.60        0.41      2.70 o 
  -5   6   0       70.63       63.67      1.31 o 
  -4   6   0      133.01      130.80      9.24 o 
  -3   6   0       13.97       11.89      1.42 o 
  -2   6   0      142.72      116.15     11.91 o 
  -1   6   0      153.10      192.81      1.40 o 
   0   6   0       82.33       91.03      5.80 o 
   1   6   0       62.67       60.94      2.69 o 
   2   6   0       15.33       14.38      0.87 o 
   3   6   0      105.31      110.10      5.43 o 
   4   6   0        0.01       -0.80      0.95 o 
   5   6   0        7.19        7.46      1.01 o 
   6   6   0       12.09       10.21      1.00 o 
   7   6   0        0.01        2.24      1.78 o 
   8   6   0        3.99        0.92      1.40 o 
  -8   7   0        9.17        8.34      1.41 o 
  -7   7   0       60.54       64.65      5.50 o 
  -6   7   0       28.47       25.07      2.04 o 
  -5   7   0        0.02        2.55      1.48 o 
  -4   7   0      513.17      468.10     45.78 o 
  -3   7   0       51.24       43.02      1.39 o 
  -2   7   0       31.61       33.35      1.04 o 
  -1   7   0       54.75       57.79      6.74 o 
   0   7   0        5.30        4.45      0.94 o 
   1   7   0       11.83       11.98      2.95 o 
   2   7   0       89.39       91.04      2.99 o 
   3   7   0        0.30        1.50      2.12 o 
   4   7   0        4.57        5.13      0.97 o 
   5   7   0       10.60       12.55      1.00 o 
   6   7   0        0.39        2.01      1.15 o 
   7   7   0        0.13        3.02      1.86 o 
  -8   8   0        6.64        6.04      2.05 o 
  -7   8   0        3.97        3.21      2.76 o 
  -6   8   0       20.81       19.47      2.12 o 
  -5   8   0       10.38       11.94      1.23 o 
  -4   8   0        7.32        8.42      0.83 o 
  -3   8   0       50.97       40.69      2.40 o 
  -2   8   0       28.58       23.66      3.15 o 
  -1   8   0        0.54        1.77      1.54 o 
   0   8   0        1.27        1.72      0.80 o 
   1   8   0        2.84        3.65      1.40 o 
   2   8   0        7.78        7.49      1.62 o 
   3   8   0       45.68       41.06      4.73 o 
   4   8   0        0.45        1.69      0.85 o 
   5   8   0       11.58       13.97      1.04 o 
   6   8   0        0.22        2.37      1.01 o 
   7   8   0        0.18        0.89      1.48 o 
  -7   9   0        2.11        0.47      2.65 o 
  -6   9   0        0.15        3.33      2.79 o 
  -5   9   0        7.29        7.06      1.03 o 
  -4   9   0        4.39        4.80      1.24 o 
  -3   9   0       13.99       11.93      1.24 o 
  -2   9   0        1.32        2.61      0.84 o 
  -1   9   0        5.85        5.18      1.59 o 
   0   9   0        1.58        2.41      0.85 o 
   1   9   0       10.31       11.14      2.28 o 
   2   9   0       24.63       26.23      1.78 o 
   3   9   0       64.42       47.94      1.48 o 
   4   9   0        0.59        1.97      1.00 o 
   5   9   0        2.77        3.79      0.93 o 
   6   9   0        2.34        2.30      1.01 o 
  -6  10   0       18.82       19.73      1.16 o 
  -5  10   0        0.01       -0.62      1.04 o 
  -4  10   0        4.93        6.35      1.54 o 
  -3  10   0        9.08       13.84      2.43 o 
  -2  10   0        0.46        0.52      1.78 o 
  -1  10   0       82.62       62.93     16.59 o 
   0  10   0       28.75       28.31      1.27 o 
   1  10   0       31.95       32.25      1.08 o 
   2  10   0       17.55       15.80      1.78 o 
   3  10   0       56.85       45.51      1.92 o 
   4  10   0        0.02       -0.45      1.26 o 
   5  10   0        0.95        4.58      1.64 o 
  -5  11   0       22.54       23.14      2.49 o 
  -4  11   0       34.11       32.04     17.46 o 
  -3  11   0        1.22        3.07      0.91 o 
  -2  11   0        1.00        2.79      0.80 o 
  -1  11   0        2.90        4.63      1.06 o 
   0  11   0        5.41        7.29      1.46 o 
   1  11   0        0.48       -1.75      1.75 o 
   2  11   0        0.22        1.24      1.24 o 
   3  11   0        1.20        0.57      1.89 o 
   4  11   0        0.72        3.85      1.35 o 
  -4  12   0        6.25        9.50      2.25 o 
  -3  12   0        0.37        0.37      1.20 o 
  -2  12   0        1.13        1.85      1.17 o 
  -1  12   0        1.07       -1.45      1.45 o 
   0  12   0        4.28        3.32      1.86 o 
   1  12   0        0.90        8.73      1.91 o 
   2  12   0        1.18        3.75      1.40 o 
   3  12   0        0.00        0.81      2.02 o 
   0 -13   1        0.83        1.91      2.51 o 
   1 -13   1        0.24       -0.27      2.51 o 
  -3 -12   1        0.82        2.08      1.37 o 
  -2 -12   1        0.08       -1.94      1.94 o 
  -1 -12   1        7.53        7.60      2.41 o 
   0 -12   1        0.80        5.92      1.46 o 
   1 -12   1        1.03       -0.89      1.58 o 
   2 -12   1       17.90       16.72      1.03 o 
   3 -12   1        2.80        5.66      1.02 o 
   4 -12   1        1.53        4.26      1.48 o 
  -4 -11   1        0.60        3.96      1.94 o 
  -3 -11   1        3.85        2.45      1.89 o 
  -2 -11   1        4.76        5.74      1.32 o 
  -1 -11   1        0.05        2.94      1.28 o 
   0 -11   1        4.38        5.25      1.52 o 
   1 -11   1       15.28       18.09      2.54 o 
   2 -11   1        2.83        3.28      0.88 o 
   3 -11   1       11.78       11.84      1.68 o 
   4 -11   1        0.01        1.75      1.31 o 
   5 -11   1        1.79       -2.02      2.08 o 
  -5 -10   1        1.59       -0.01      1.39 o 
  -4 -10   1       13.53       12.43      1.89 o 
  -3 -10   1       51.37       56.24      1.97 o 
  -2 -10   1       20.03       17.87      1.26 o 
  -1 -10   1        0.54        1.76      0.83 o 
   0 -10   1        4.79        4.77      1.05 o 
   1 -10   1        4.75        5.33      0.97 o 
   2 -10   1        0.02        2.98      0.83 o 
   3 -10   1        6.01        4.09      1.39 o 
   4 -10   1        5.20        8.64      1.29 o 
   5 -10   1        0.39        3.12      1.03 o 
   6 -10   1       11.91       16.38      3.91 o 
  -6  -9   1        0.16        1.85      1.26 o 
  -5  -9   1        2.11        3.05      1.05 o 
  -4  -9   1       30.34       28.71      1.31 o 
  -3  -9   1      119.23      114.31      2.19 o 
  -2  -9   1        0.46        1.54      1.17 o 
  -1  -9   1        0.52        1.88      1.24 o 
   0  -9   1       28.89       22.87      2.17 o 
   1  -9   1       18.55       18.20      0.96 o 
   2  -9   1       37.94       37.11      1.02 o 
   3  -9   1        5.25        7.67      1.20 o 
   4  -9   1        2.52        4.71      3.38 o 
   5  -9   1        7.15        8.70      2.18 o 
   6  -9   1       31.44       32.03      1.36 o 
   7  -9   1       21.93       28.40      2.59 o 
  -7  -8   1        8.76       10.59      1.99 o 
  -6  -8   1       29.25       28.28      1.25 o 
  -5  -8   1        8.42       12.45      1.69 o 
  -4  -8   1        2.82        5.96      1.21 o 
  -3  -8   1       98.66      106.40      1.66 o 
  -2  -8   1      115.58      107.80     28.02 o 
  -1  -8   1       18.40       23.60      1.81 o 
   0  -8   1       38.88       38.98      1.02 o 
   1  -8   1       28.06       23.96      1.71 o 
   2  -8   1       44.08       48.34      1.25 o 
   3  -8   1      782.04      767.52      3.27 o 
   4  -8   1       25.58       28.42      1.63 o 
   5  -8   1       29.04       31.41      3.69 o 
   6  -8   1       69.01       73.86      5.46 o 
   7  -8   1        4.18        6.83      2.05 o 
  -7  -7   1        0.00        3.61      1.83 o 
  -6  -7   1        0.30        1.20      1.21 o 
  -5  -7   1        0.47       -0.23      0.87 o 
  -4  -7   1        1.05        1.90      0.95 o 
  -3  -7   1        0.52        0.10      0.97 o 
  -2  -7   1        8.94       10.28      1.25 o 
  -1  -7   1        0.52        2.50      1.34 o 
   0  -7   1        5.44        7.65      1.58 o 
   1  -7   1       10.28        9.26      1.43 o 
   2  -7   1        0.00        1.98      1.20 o 
   3  -7   1      130.91      126.72      1.27 o 
   4  -7   1       48.30       45.50      1.24 o 
   5  -7   1       12.25       13.34      3.38 o 
   6  -7   1        3.01        2.74      2.08 o 
   7  -7   1        9.38       12.06      1.07 o 
   8  -7   1        1.38        2.02      1.13 o 
  -8  -6   1        0.04        0.84      1.91 o 
  -7  -6   1        0.27        3.53      1.78 o 
  -6  -6   1        2.78        3.78      1.28 o 
  -5  -6   1       15.52       15.20      1.45 o 
  -4  -6   1        6.45        5.96      1.00 o 
  -3  -6   1        5.64        6.49      0.85 o 
  -2  -6   1       14.21       13.17      0.96 o 
  -1  -6   1        9.96       10.12      0.84 o 
   0  -6   1       73.35       71.07      2.63 o 
   1  -6   1        3.08        3.63      0.83 o 
   2  -6   1       30.62       28.43      1.20 o 
   3  -6   1      117.32       85.93      1.33 o 
   4  -6   1      299.25      275.83      2.26 o 
   5  -6   1        1.46        2.38      0.85 o 
   6  -6   1        0.01        0.74      1.41 o 
   7  -6   1       14.11       11.72      1.31 o 
   8  -6   1        0.54        2.29      1.37 o 
  -8  -5   1        0.29        1.27      1.81 o 
  -7  -5   1        0.01        1.94      1.19 o 
  -6  -5   1       14.99       14.80      1.67 o 
  -5  -5   1       22.41       22.60      1.14 o 
  -4  -5   1       13.29       14.12      1.09 o 
  -3  -5   1       47.45       51.78      1.10 o 
  -2  -5   1      124.34      133.99      1.32 o 
  -1  -5   1      105.91      119.80      2.09 o 
   0  -5   1      824.55      851.88     22.47 o 
   1  -5   1      844.81      936.31     14.07 o 
   2  -5   1        0.03        2.14      1.27 o 
   3  -5   1       90.95       80.51      2.46 o 
   4  -5   1      124.31      121.06      3.26 o 
   5  -5   1        3.87        1.73      0.93 o 
   6  -5   1        1.62        5.67      1.19 o 
   7  -5   1        1.33        0.99      0.97 o 
   8  -5   1        5.29        5.16      1.32 o 
   9  -5   1       12.78       12.78      3.23 o 
  -9  -4   1        0.27        1.00      1.46 o 
  -8  -4   1        0.04       -1.81      1.81 o 
  -7  -4   1      116.82      121.89      2.05 o 
  -6  -4   1       64.50       59.79      1.83 o 
  -5  -4   1       30.04       30.99      1.37 o 
  -4  -4   1      143.52      156.46      5.49 o 
  -3  -4   1     1060.26     1187.84     24.82 o 
  -2  -4   1        0.13        0.71      0.66 o 
  -1  -4   1       70.38       78.23      0.99 o 
   0  -4   1       28.24       29.71      1.01 o 
   1  -4   1      118.41       97.42      1.23 o 
   2  -4   1       88.65       79.08      4.59 o 
   3  -4   1       16.16       18.31      1.02 o 
   4  -4   1      134.17      139.36      8.07 o 
   5  -4   1        4.21        6.07      1.21 o 
   6  -4   1       24.78       18.41      1.21 o 
   7  -4   1       87.53       73.40      1.42 o 
   8  -4   1        2.10        0.22      2.20 o 
   9  -4   1        0.23        1.50      2.10 o 
  -9  -3   1        0.48        1.10      1.40 o 
  -8  -3   1        0.83       -0.03      1.27 o 
  -7  -3   1       87.94       89.31      1.89 o 
  -6  -3   1       71.37       75.16      1.43 o 
  -5  -3   1       37.45       37.44      1.32 o 
  -4  -3   1        0.03       -0.11      1.17 o 
  -3  -3   1      170.46      193.47      6.01 o 
  -2  -3   1       45.57       47.95      0.95 o 
  -1  -3   1       82.50       68.11      1.08 o 
   0  -3   1      168.30      152.23     11.96 o 
   1  -3   1      276.63      280.25     18.35 o 
   2  -3   1      135.19      129.64      1.69 o 
   3  -3   1       12.72       10.54      0.97 o 
   4  -3   1      423.19      439.10      1.94 o 
   5  -3   1        1.34        2.17      0.99 o 
   6  -3   1        1.23        1.02      1.19 o 
   7  -3   1       39.06       33.77      1.33 o 
   8  -3   1        0.45        1.29      1.55 o 
   9  -3   1        0.44        4.18      1.97 o 
  -9  -2   1        3.52        2.99      1.91 o 
  -8  -2   1       15.03       10.49      1.70 o 
  -7  -2   1      205.51      205.72      1.79 o 
  -6  -2   1        6.07        5.44      1.62 o 
  -5  -2   1       27.16       27.40      1.21 o 
  -4  -2   1       95.46      113.49      1.97 o 
  -3  -2   1       19.20       21.48      1.35 o 
  -2  -2   1      154.70      155.05      4.28 o 
  -1  -2   1        6.65        4.62      1.16 o 
   0  -2   1     1078.31     1184.99     45.35 o 
   1  -2   1       31.40       32.30      2.21 o 
   2  -2   1      137.80      137.80      6.05 o 
   3  -2   1       10.69       15.08      1.10 o 
   4  -2   1        4.82        7.24      1.19 o 
   5  -2   1       85.95       85.60      1.57 o 
   6  -2   1      139.79      127.26      1.58 o 
   7  -2   1        0.06        0.37      1.33 o 
   8  -2   1        9.49        9.98      1.57 o 
   9  -2   1       10.96       13.00      1.21 o 
  -9  -1   1        1.05        1.81      1.29 o 
  -8  -1   1        0.35        4.77      1.64 o 
  -7  -1   1        5.85        7.82      1.62 o 
  -6  -1   1        0.38        0.73      1.59 o 
  -5  -1   1        2.00        2.51      1.59 o 
  -4  -1   1       83.20       84.67      1.51 o 
  -3  -1   1       91.19       90.65      2.11 o 
  -2  -1   1      440.76      435.79      3.67 o 
  -1  -1   1     2179.42     2473.03     67.64 o 
   0  -1   1      396.07      434.89     12.42 o 
   1  -1   1        0.00        0.70      1.55 o 
   2  -1   1     1766.42     1731.42     59.77 o 
   3  -1   1      239.47      243.49      2.10 o 
   4  -1   1        0.46        1.78      1.21 o 
   5  -1   1        0.01       -0.18      1.18 o 
   6  -1   1        0.23        1.05      1.31 o 
   7  -1   1        0.04       -0.15      1.46 o 
   8  -1   1        1.57        1.12      1.62 o 
   9  -1   1        3.45        5.74      1.35 o 
  -9   0   1        1.77        6.28      1.86 o 
  -8   0   1        0.02        4.88      1.70 o 
  -7   0   1        8.89        8.68      1.19 o 
  -6   0   1        0.26       -1.13      1.13 o 
  -5   0   1        7.36        5.11      1.09 o 
  -4   0   1        8.49        6.50      2.61 o 
  -3   0   1      149.09      168.35      4.28 o 
  -2   0   1     1630.87     1971.94      6.89 o 
  -1   0   1       22.16       19.74      1.35 o 
   1   0   1      341.98      316.47      7.92 o 
   2   0   1        9.89       15.24      1.57 o 
   3   0   1       15.24       10.84      1.41 o 
   4   0   1       52.35       60.53      1.45 o 
   5   0   1       93.81       88.43      1.72 o 
   6   0   1       20.88       18.59      1.55 o 
   7   0   1        2.07        2.71      1.67 o 
   8   0   1        2.77        3.58      1.64 o 
   9   0   1        0.29        1.27      1.94 o 
  -9   1   1        1.29        3.96      1.29 o 
  -8   1   1        0.18        0.92      1.16 o 
  -7   1   1       11.54       11.60      1.40 o 
  -6   1   1       23.76       23.40      2.29 o 
  -5   1   1       76.83       79.40      2.98 o 
  -4   1   1        2.03        4.33      1.20 o 
  -3   1   1      190.12      196.59      4.28 o 
  -2   1   1      670.43      611.00      9.14 o 
  -1   1   1      828.98      718.36      5.94 o 
   1   1   1     1298.00     1424.26     26.67 o 
   2   1   1       26.05       31.26      1.53 o 
   3   1   1        5.11        6.59      1.27 o 
   4   1   1        5.70        6.78      1.46 o 
   5   1   1      123.81      120.68      2.01 o 
   6   1   1      388.19      373.20      5.93 o 
   7   1   1        0.53        0.32      1.59 o 
   8   1   1       28.98       28.93      1.32 o 
   9   1   1       28.65       30.17      1.43 o 
  -9   2   1        1.00        3.42      1.86 o 
  -8   2   1       58.00       53.08      1.25 o 
  -7   2   1        0.01       -1.24      1.67 o 
  -6   2   1        1.95        2.17      1.29 o 
  -5   2   1      212.11      196.17      2.79 o 
  -4   2   1      699.48      726.09     32.01 o 
  -2   2   1      596.61      654.85     46.83 o 
  -1   2   1      147.77      144.35      2.35 o 
   1   2   1       45.08       47.23      2.43 o 
   3   2   1      384.30      440.28      4.07 o 
   4   2   1      576.48      584.01      4.49 o 
   5   2   1      168.40      153.41      3.19 o 
   6   2   1      440.34      439.15     22.20 o 
   7   2   1        0.21        2.43      1.67 o 
   8   2   1        1.64        5.36      1.24 o 
   9   2   1       10.24        9.54      1.35 o 
  -9   3   1        9.42        8.10      1.56 o 
  -8   3   1        0.30        2.98      0.98 o 
  -7   3   1       19.73       16.12      1.75 o 
  -6   3   1       30.61       31.94      1.27 o 
  -5   3   1        7.50        7.59      1.24 o 
  -4   3   1      229.34      237.12      6.32 o 
  -3   3   1      170.89      190.57      3.35 o 
  -2   3   1      360.25      371.96     46.26 o 
  -1   3   1     1201.31     1295.54     16.29 o 
   0   3   1      316.59      284.46      2.34 o 
   1   3   1        0.00        1.45      1.06 o 
   2   3   1        0.00        0.14      1.00 o 
   3   3   1       28.11       34.71      3.26 o 
   4   3   1        8.46        7.16      1.11 o 
   5   3   1        6.24        7.60      0.93 o 
   6   3   1        2.82        4.21      1.26 o 
   7   3   1        0.02       -1.02      1.67 o 
   8   3   1        1.36        0.78      1.21 o 
   9   3   1        1.49        0.94      1.97 o 
  -9   4   1        2.02        4.17      1.48 o 
  -8   4   1        0.33        1.48      1.75 o 
  -7   4   1        4.69        4.39      1.67 o 
  -6   4   1       16.68       16.06      1.21 o 
  -5   4   1        6.65        6.69      1.23 o 
  -4   4   1        8.93       11.53      1.23 o 
  -3   4   1       15.56       18.04      0.97 o 
  -2   4   1      377.18      386.96      8.49 o 
  -1   4   1      107.25      127.92      1.43 o 
   0   4   1       59.52       62.01      1.58 o 
   1   4   1        7.19        6.04      1.11 o 
   2   4   1      129.85      148.55      1.61 o 
   3   4   1        0.91        0.46      0.95 o 
   4   4   1        1.44        3.24      1.01 o 
   5   4   1        2.20        1.25      0.89 o 
   6   4   1        0.33        2.52      1.24 o 
   7   4   1        0.23        3.15      1.21 o 
   8   4   1        0.61        2.18      1.32 o 
  -9   5   1        0.51        0.26      1.53 o 
  -8   5   1        0.06        0.81      1.81 o 
  -7   5   1        0.59       -0.93      1.01 o 
  -6   5   1        0.53        2.45      1.12 o 
  -5   5   1       36.00       33.71      3.25 o 
  -4   5   1      141.32      118.58      9.23 o 
  -3   5   1       53.95       47.62      2.08 o 
  -2   5   1       29.81       33.73      1.29 o 
  -1   5   1      796.70      958.21     23.50 o 
   0   5   1      295.44      349.10     89.58 o 
   1   5   1      171.80      133.23     10.29 o 
   2   5   1      135.66      149.35      4.91 o 
   3   5   1        8.20        9.84      0.96 o 
   4   5   1        0.02        0.63      1.04 o 
   5   5   1        1.77        1.62      0.95 o 
   6   5   1        2.48        2.92      0.95 o 
   7   5   1        5.65        9.43      1.75 o 
   8   5   1        2.73        4.23      1.32 o 
  -8   6   1       12.31       17.28      1.97 o 
  -7   6   1       29.15       34.30      1.91 o 
  -6   6   1       27.19       22.02      1.90 o 
  -5   6   1       70.48       65.43      4.02 o 
  -4   6   1     1714.51     1737.61    139.68 o 
  -3   6   1        3.48        3.96      1.01 o 
  -2   6   1      323.38      324.42      3.61 o 
  -1   6   1      314.35      315.56      3.15 o 
   0   6   1        1.47       -0.21      1.01 o 
   1   6   1      114.71      116.35      1.59 o 
   2   6   1       97.82      106.69      2.81 o 
   3   6   1        0.60        1.32      0.75 o 
   4   6   1        0.57        2.54      0.81 o 
   5   6   1       85.37       80.39      3.17 o 
   6   6   1       37.31       32.65      1.36 o 
   7   6   1        0.40        2.99      1.83 o 
   8   6   1        2.75        6.79      1.97 o 
  -8   7   1        2.99        6.63      1.97 o 
  -7   7   1        5.90        8.41      1.83 o 
  -6   7   1       17.09       11.59      4.39 o 
  -5   7   1       34.83       28.30      6.55 o 
  -4   7   1      106.76       90.75     35.17 o 
  -3   7   1       32.37       17.63      7.24 o 
  -2   7   1        7.88        5.04      1.63 o 
  -1   7   1       45.18       48.49      8.21 o 
   0   7   1       62.35       53.72      3.71 o 
   1   7   1        1.49        3.53      1.16 o 
   2   7   1       64.24       58.88      1.39 o 
   3   7   1      136.25      126.75      1.34 o 
   4   7   1        0.27        0.49      0.94 o 
   5   7   1       10.32        8.63      0.87 o 
   6   7   1        5.60        4.84      1.11 o 
   7   7   1        0.37        0.34      1.11 o 
  -8   8   1        7.79        9.11      2.08 o 
  -7   8   1       14.42       16.17      1.94 o 
  -6   8   1        0.68        4.23      1.56 o 
  -5   8   1        0.67        0.00      2.63 o 
  -4   8   1        3.19        3.56      1.20 o 
  -3   8   1        1.85       -0.63      1.40 o 
  -2   8   1        7.52        5.44      1.87 o 
  -1   8   1       40.92       37.16      9.82 o 
   0   8   1       11.79        8.18      3.28 o 
   1   8   1       37.98       39.32      1.81 o 
   2   8   1      323.63      331.69      2.55 o 
   3   8   1       67.65       68.41      1.42 o 
   4   8   1        0.96        1.44      0.98 o 
   5   8   1        8.44        8.49      1.09 o 
   6   8   1        2.31        4.36      1.15 o 
   7   8   1        0.63       -0.03      1.44 o 
  -7   9   1        2.04        6.33      1.99 o 
  -6   9   1        5.06        9.22      1.32 o 
  -5   9   1        1.62        3.53      1.02 o 
  -4   9   1        1.35        3.61      3.84 o 
  -3   9   1        1.40        0.50      0.85 o 
  -2   9   1       19.05       13.43      3.77 o 
  -1   9   1       18.20       20.57      2.60 o 
   0   9   1       65.74       52.37      9.88 o 
   1   9   1       36.09       27.26      1.24 o 
   2   9   1       10.18       14.42      1.24 o 
   3   9   1       44.48       40.99      1.40 o 
   4   9   1        0.27        1.67      0.86 o 
   5   9   1        1.37        2.86      1.28 o 
   6   9   1        1.27        2.40      1.44 o 
  -6  10   1        1.42       -1.35      1.35 o 
  -5  10   1        4.33        4.50      1.86 o 
  -4  10   1        7.61        8.92      1.81 o 
  -3  10   1        3.09        5.00      1.97 o 
  -2  10   1        9.91        9.30      1.34 o 
  -1  10   1       10.44        9.95      1.09 o 
   0  10   1       27.82       24.56      1.78 o 
   1  10   1        1.17       -0.08      1.21 o 
   2  10   1        0.62        5.69      1.78 o 
   3  10   1        1.62        5.33      1.25 o 
   4  10   1        1.38        2.35      2.79 o 
   5  10   1        0.81        1.99      1.15 o 
  -5  11   1        0.42       -1.05      1.94 o 
  -4  11   1       11.69       12.13      1.98 o 
  -3  11   1       25.33       27.09      1.27 o 
  -2  11   1        3.91        2.26      1.41 o 
  -1  11   1        3.64        1.56      1.11 o 
   0  11   1       17.28       16.74      1.86 o 
   1  11   1        0.88       -1.24      1.78 o 
   2  11   1        0.01        5.50      1.81 o 
   3  11   1        1.49        0.28      1.12 o 
   4  11   1        0.84        1.53      1.39 o 
  -4  12   1        5.36        6.94      1.31 o 
  -3  12   1        3.64        6.72      1.74 o 
  -2  12   1        0.40       -1.08      1.35 o 
  -1  12   1       12.42        9.27      1.91 o 
   0  12   1        0.54        3.72      1.86 o 
   1  12   1        2.66        4.23      1.89 o 
   2  12   1        5.05        7.22      1.97 o 
  -3 -12   2        1.20        1.05      2.02 o 
  -2 -12   2        0.05       -0.22      1.24 o 
  -1 -12   2        8.00        6.69      3.34 o 
   0 -12   2       11.32        9.89      2.42 o 
   1 -12   2        1.34        2.14      1.09 o 
   2 -12   2        3.43        4.69      0.89 o 
   3 -12   2        3.48        4.14      0.99 o 
   4 -12   2        0.51        0.88      1.50 o 
  -4 -11   2        0.40       -1.94      1.94 o 
  -3 -11   2        3.21        2.21      1.89 o 
  -2 -11   2        1.09        0.67      2.13 o 
  -1 -11   2        3.21        5.54      1.02 o 
   0 -11   2        5.29        3.98      1.11 o 
   1 -11   2        4.41        5.71      1.01 o 
   2 -11   2        3.54        3.26      0.87 o 
   3 -11   2        0.45        2.22      1.67 o 
   4 -11   2        4.61        2.02      2.05 o 
   5 -11   2        0.10       -1.13      1.13 o 
  -5 -10   2        1.56        2.23      1.33 o 
  -4 -10   2       17.24       13.53      1.89 o 
  -3 -10   2        2.49        5.87      1.87 o 
  -2 -10   2        5.44        3.45      1.00 o 
  -1 -10   2       14.87       16.21      1.70 o 
   0 -10   2        8.47        8.49      0.80 o 
   1 -10   2        3.67        1.80      1.49 o 
   2 -10   2        0.01        0.59      1.07 o 
   3 -10   2        0.39       -0.83      0.83 o 
   4 -10   2        0.02        2.91      2.79 o 
   5 -10   2        4.57        7.37      1.33 o 
   6 -10   2        3.93        2.52      1.41 o 
  -6  -9   2        3.26        3.43      1.02 o 
  -5  -9   2        0.76        2.21      1.12 o 
  -4  -9   2       18.66       21.05      1.81 o 
  -3  -9   2       82.17       78.58      1.43 o 
  -2  -9   2       21.29       22.32      5.54 o 
  -1  -9   2        3.08        2.45      0.74 o 
   0  -9   2        0.78        3.24      0.93 o 
   1  -9   2        0.04        3.22      1.74 o 
   2  -9   2        3.00        3.37      0.84 o 
   3  -9   2       43.18       43.25      1.26 o 
   4  -9   2        2.10        2.03      1.01 o 
   5  -9   2       12.30       16.43      3.19 o 
   6  -9   2       22.40       26.18      1.16 o 
   7  -9   2       13.13       19.06      3.37 o 
  -7  -8   2        5.45        6.85      1.35 o 
  -6  -8   2        4.67        4.68      1.21 o 
  -5  -8   2        0.45       -0.88      1.06 o 
  -4  -8   2        8.38        9.58      1.22 o 
  -3  -8   2        1.68        1.48      1.15 o 
  -2  -8   2        1.99        3.18      0.95 o 
  -1  -8   2       24.27       23.73      1.00 o 
   0  -8   2        5.62        9.14      1.24 o 
   1  -8   2       34.93       34.92      1.33 o 
   2  -8   2        7.31        7.19      1.47 o 
   3  -8   2      134.44      142.15      1.40 o 
   4  -8   2       41.07       40.49      1.03 o 
   5  -8   2       11.39       10.71      1.17 o 
   6  -8   2        0.54        2.04      1.02 o 
   7  -8   2        1.42        3.79      1.37 o 
  -8  -7   2        0.03        4.90      1.99 o 
  -7  -7   2        8.04       11.19      1.89 o 
  -6  -7   2        8.11        9.52      1.16 o 
  -5  -7   2        0.14        1.19      1.03 o 
  -4  -7   2        0.77        2.28      0.93 o 
  -3  -7   2        4.31        7.31      0.74 o 
  -2  -7   2        1.80        2.30      1.08 o 
  -1  -7   2        3.77        4.18      1.00 o 
   0  -7   2       14.62       14.85      0.99 o 
   1  -7   2      121.43      116.39      1.25 o 
   2  -7   2        4.13        4.13      0.99 o 
   3  -7   2      606.79      553.40     40.99 o 
   4  -7   2       30.23       32.30      1.04 o 
   5  -7   2       11.21       12.31      1.52 o 
   6  -7   2        3.11        6.63      1.23 o 
   7  -7   2        6.61        8.15      2.08 o 
   8  -7   2        4.73        5.89      1.42 o 
  -8  -6   2        0.66        1.99      1.89 o 
  -7  -6   2        0.24        1.70      1.24 o 
  -6  -6   2        0.27       -0.51      1.16 o 
  -5  -6   2       19.63       19.06      1.08 o 
  -4  -6   2        1.78        2.08      1.81 o 
  -3  -6   2       16.27       15.83      0.79 o 
  -2  -6   2      243.47      227.85      2.84 o 
  -1  -6   2      203.31      213.93     10.56 o 
   0  -6   2      530.78      576.19      4.25 o 
   1  -6   2       76.84       83.40      1.35 o 
   2  -6   2       30.52       28.22      1.25 o 
   3  -6   2      383.71      370.46     16.50 o 
   4  -6   2        0.12        2.85      1.25 o 
   5  -6   2       13.57       11.97      1.46 o 
   6  -6   2        0.00        0.37      0.97 o 
   7  -6   2       13.18       12.82      1.31 o 
   8  -6   2        0.27        2.45      1.38 o 
  -8  -5   2        4.63        5.79      1.89 o 
  -7  -5   2        0.46       -1.32      1.72 o 
  -6  -5   2        6.97        9.19      1.70 o 
  -5  -5   2        2.64        1.98      1.13 o 
  -4  -5   2       15.73       15.45      1.05 o 
  -3  -5   2        2.25        3.97      1.06 o 
  -2  -5   2       54.58       48.85      0.99 o 
  -1  -5   2       44.08       45.30      1.19 o 
   0  -5   2        2.01        3.63      0.98 o 
   1  -5   2        0.79       -1.55      1.55 o 
   2  -5   2       31.70       33.31      2.83 o 
   3  -5   2       73.54       70.27      3.00 o 
   4  -5   2       22.83       18.50      3.17 o 
   5  -5   2       41.99       35.35      1.22 o 
   6  -5   2        2.95        3.73      0.99 o 
   7  -5   2        0.89        3.77      1.26 o 
   8  -5   2        3.80        3.62      1.33 o 
  -9  -4   2        0.05        1.05      1.43 o 
  -8  -4   2        2.42        1.97      1.27 o 
  -7  -4   2        0.26        1.78      1.67 o 
  -6  -4   2        6.96        7.36      1.21 o 
  -5  -4   2       10.15        8.46      1.64 o 
  -4  -4   2       12.25       11.99      1.29 o 
  -3  -4   2        0.23        0.49      0.96 o 
  -2  -4   2      164.75      163.82      4.54 o 
  -1  -4   2      202.36      204.97      3.36 o 
   0  -4   2      284.49      298.79      4.44 o 
   1  -4   2       99.38      100.81     10.07 o 
   2  -4   2      458.17      472.69      9.39 o 
   3  -4   2      168.45      146.07      1.50 o 
   4  -4   2       45.48       47.18      3.33 o 
   5  -4   2      132.56      118.33      4.55 o 
   6  -4   2       22.39       15.70      1.32 o 
   7  -4   2        0.91        1.18      1.22 o 
   8  -4   2        3.54        2.92      1.43 o 
   9  -4   2       19.20       20.87      1.67 o 
  -9  -3   2        1.94       -1.40      1.40 o 
  -8  -3   2        8.96        6.01      1.83 o 
  -7  -3   2      138.65      145.77      2.03 o 
  -6  -3   2       24.42       20.25      1.64 o 
  -5  -3   2       43.05       42.32      1.75 o 
  -4  -3   2      196.70      211.73      1.67 o 
  -3  -3   2      113.65      110.45      1.60 o 
  -2  -3   2       56.32       61.57      1.07 o 
  -1  -3   2     1241.92     1385.15     23.17 o 
   0  -3   2       69.00       83.47      2.78 o 
   1  -3   2       99.69      111.64      3.15 o 
   2  -3   2     2807.11     2957.06      7.01 o 
   3  -3   2      823.35      890.58     12.70 o 
   4  -3   2      112.50      115.49      1.48 o 
   5  -3   2       19.61       18.80      1.23 o 
   6  -3   2        2.92        0.33      1.17 o 
   7  -3   2       42.55       33.45      1.31 o 
   8  -3   2        0.66        0.54      1.30 o 
   9  -3   2        6.32        6.34      1.59 o 
  -9  -2   2        7.93       13.64      1.35 o 
  -8  -2   2        1.20       -0.40      1.67 o 
  -7  -2   2      136.36      135.26      1.59 o 
  -6  -2   2       89.38       80.78      1.81 o 
  -5  -2   2       47.05       43.60      1.32 o 
  -4  -2   2      164.27      174.70      1.81 o 
  -3  -2   2      114.61      119.35      1.31 o 
  -2  -2   2     1491.77     1601.93     92.26 o 
   0  -2   2     1719.30     1788.03    149.01 o 
   1  -2   2     1831.42     1983.50     16.60 o 
   2  -2   2     1789.07     1954.97     62.20 o 
   3  -2   2      204.73      224.66     14.81 o 
   4  -2   2        0.68        1.53      1.15 o 
   5  -2   2        3.92        5.40      1.28 o 
   6  -2   2        8.11        6.04      1.19 o 
   7  -2   2        1.82        2.29      1.31 o 
   8  -2   2       24.64       25.58      1.40 o 
   9  -2   2        7.02        9.65      1.73 o 
  -9  -1   2        0.39        0.78      1.29 o 
  -8  -1   2        1.17        0.86      1.64 o 
  -7  -1   2        0.00       -1.43      1.62 o 
  -6  -1   2       40.22       47.17      1.67 o 
  -5  -1   2       14.47       16.58      1.64 o 
  -4  -1   2        1.68        1.51      1.64 o 
  -3  -1   2        1.78        0.24      1.81 o 
  -2  -1   2      675.09      698.49      9.76 o 
  -1  -1   2     1695.47     1816.96     84.82 o 
   0  -1   2        1.24        1.32      1.54 o 
   1  -1   2     1610.65     1766.44     81.78 o 
   2  -1   2      601.15      592.79     16.46 o 
   3  -1   2      217.96      210.26      3.54 o 
   4  -1   2        0.41        0.50      1.13 o 
   5  -1   2        0.54       -0.71      1.14 o 
   6  -1   2       16.81       15.63      1.91 o 
   7  -1   2        0.05       -0.07      1.31 o 
   8  -1   2       11.60       13.19      1.68 o 
   9  -1   2        1.13       -0.05      3.40 o 
  -9   0   2        0.97       -0.97      1.32 o 
  -8   0   2        0.00       -0.84      1.70 o 
  -7   0   2        9.09       11.94      1.59 o 
  -6   0   2       20.90       21.65      1.19 o 
  -5   0   2        0.36        3.67      1.59 o 
  -4   0   2      104.73      108.50      1.37 o 
  -3   0   2      241.64      214.95      5.29 o 
  -2   0   2       57.83       48.35      2.07 o 
  -1   0   2       87.87       76.04      1.35 o 
   0   0   2      646.90      724.07     39.91 o 
   1   0   2      494.37      488.78     28.72 o 
   2   0   2      469.46      492.21     21.06 o 
   3   0   2      129.69      148.62      1.76 o 
   4   0   2       18.91       20.31      1.21 o 
   5   0   2       66.58       65.05      1.44 o 
   6   0   2       57.06       56.62      1.65 o 
   7   0   2        0.99        1.04      1.31 o 
   8   0   2        2.86        2.52      1.88 o 
   9   0   2        6.76        8.19      1.40 o 
  -9   1   2       11.06        9.81      1.86 o 
  -8   1   2        0.02        2.16      1.16 o 
  -7   1   2       23.10       20.80      1.11 o 
  -6   1   2      112.55      116.88      2.54 o 
  -5   1   2        0.24        0.99      1.50 o 
  -4   1   2        0.00        2.59      1.95 o 
  -3   1   2      709.23      699.01     12.57 o 
  -2   1   2       60.87       61.69      6.60 o 
  -1   1   2      656.56      681.99     11.74 o 
   0   1   2        0.56        2.20      1.83 o 
   1   1   2      122.27      116.93      3.15 o 
   2   1   2        3.10        1.91      1.03 o 
   3   1   2      476.55      525.25     19.76 o 
   4   1   2       10.34        9.16      1.29 o 
   5   1   2       30.07       32.39      1.41 o 
   6   1   2      723.44      692.61      5.00 o 
   7   1   2        9.23        8.81      2.53 o 
   8   1   2        8.26        6.55      1.29 o 
   9   1   2        6.81        8.81      1.97 o 
  -9   2   2        0.15        0.11      1.27 o 
  -8   2   2       23.62       22.73      1.05 o 
  -7   2   2       25.70       22.14      1.32 o 
  -6   2   2        0.00       -0.15      1.27 o 
  -5   2   2       62.41       68.19      1.46 o 
  -4   2   2       13.26       14.88      1.78 o 
  -3   2   2       38.06       34.52      1.46 o 
  -2   2   2      185.86      178.57      2.28 o 
  -1   2   2      536.82      491.25      6.24 o 
   0   2   2       82.92       93.82      2.11 o 
   1   2   2       12.55       14.99      1.48 o 
   2   2   2      379.87      424.07     15.21 o 
   3   2   2      135.33      144.91      1.68 o 
   4   2   2       19.06       15.07      1.29 o 
   5   2   2       67.94       65.23      2.16 o 
   6   2   2       58.08       54.80      2.43 o 
   7   2   2        0.83       -1.34      1.91 o 
   8   2   2        0.02       -1.78      1.78 o 
   9   2   2        7.74        9.11      1.94 o 
  -9   3   2        0.89        1.58      1.27 o 
  -8   3   2       18.14       15.41      1.40 o 
  -7   3   2       16.46       15.83      1.30 o 
  -6   3   2        0.05        0.88      0.91 o 
  -5   3   2       13.68       13.37      1.73 o 
  -4   3   2       10.12        9.84      1.67 o 
  -3   3   2       90.04      104.86      2.03 o 
  -2   3   2        1.73       -0.35      1.27 o 
  -1   3   2      223.46      204.97      2.37 o 
   0   3   2     1989.11        7.51      1.61 o 
   1   3   2      139.57      125.59      1.92 o 
   2   3   2     1152.34     1317.73      5.09 o 
   3   3   2      404.31      466.78      3.35 o 
   4   3   2        0.99        1.21      1.64 o 
   5   3   2       66.66       66.48      2.64 o 
   6   3   2      158.18      153.89      6.68 o 
   7   3   2        0.69        1.49      1.33 o 
   8   3   2        2.76        5.20      1.29 o 
   9   3   2        0.41        3.69      1.37 o 
  -9   4   2        0.11        0.90      1.26 o 
  -8   4   2        1.49        0.39      1.26 o 
  -7   4   2        5.31        7.20      1.31 o 
  -6   4   2        0.31        2.91      1.64 o 
  -5   4   2       69.17       64.97      2.00 o 
  -4   4   2        6.44        5.42      1.21 o 
  -3   4   2        5.11        1.81      1.62 o 
  -2   4   2      723.27      863.09      3.69 o 
  -1   4   2      689.67      798.41      3.45 o 
   0   4   2      526.62      570.38      3.27 o 
   1   4   2      308.36      366.21      6.42 o 
   2   4   2      454.35      519.79      3.40 o 
   3   4   2        3.42        5.11      2.46 o 
   4   4   2      104.41       97.40     11.88 o 
   5   4   2       53.26       46.91      1.11 o 
   6   4   2        0.47       -0.37      0.89 o 
   7   4   2        2.85        1.73      1.04 o 
   8   4   2        1.59        2.56      1.91 o 
  -9   5   2        5.75       -0.43      1.41 o 
  -8   5   2       29.55       32.99      1.34 o 
  -7   5   2       12.63       11.97      1.47 o 
  -6   5   2        3.60        2.94      1.67 o 
  -5   5   2      761.29      721.01      3.45 o 
  -4   5   2      151.47       93.52     52.50 o 
  -3   5   2       12.57       14.45      1.21 o 
  -2   5   2      363.13      377.22      2.31 o 
  -1   5   2       18.21       19.46      1.17 o 
   0   5   2       48.23       57.81      1.46 o 
   1   5   2        6.01        4.23      1.02 o 
   2   5   2       13.24       15.92      0.86 o 
   3   5   2        4.92        4.47      0.95 o 
   4   5   2       69.78       70.81      3.37 o 
   5   5   2        0.12        2.14      0.82 o 
   6   5   2        0.69        0.36      1.04 o 
   7   5   2        2.77        6.54      1.51 o 
   8   5   2        0.00       -1.97      1.97 o 
  -8   6   2        2.45        2.95      0.95 o 
  -7   6   2        1.55        0.49      1.78 o 
  -6   6   2       13.82       16.04      1.75 o 
  -5   6   2       50.89       51.07      1.81 o 
  -4   6   2      184.14      166.29      1.81 o 
  -3   6   2        0.19        2.75      1.64 o 
  -2   6   2       66.27       76.23      1.89 o 
  -1   6   2       58.24       54.64      1.28 o 
   0   6   2        2.58        1.37      1.16 o 
   1   6   2       20.92       18.80      1.08 o 
   2   6   2       23.60       22.67      0.90 o 
   3   6   2        0.07       -0.52      0.96 o 
   4   6   2        0.53        1.16      0.94 o 
   5   6   2        6.49        7.41      1.00 o 
   6   6   2        0.01        0.46      1.05 o 
   7   6   2        7.55        5.88      1.08 o 
  -8   7   2        0.10        1.26      1.13 o 
  -7   7   2       23.80       28.71      1.86 o 
  -6   7   2       15.74       20.19      1.78 o 
  -5   7   2        5.85        7.90      1.72 o 
  -4   7   2      258.75      263.08      2.27 o 
  -3   7   2       29.77       34.06      1.70 o 
  -2   7   2        0.47        7.38      1.67 o 
  -1   7   2        8.57       10.12      1.10 o 
   0   7   2        4.77        5.01      1.67 o 
   1   7   2      121.61       98.49      2.03 o 
   2   7   2      195.00      196.60      3.80 o 
   3   7   2       13.24       12.41      1.46 o 
   4   7   2       39.56       38.95      1.06 o 
   5   7   2       51.36       44.36      1.12 o 
   6   7   2       10.10       10.97      2.51 o 
   7   7   2        0.06        0.87      1.30 o 
  -8   8   2       26.99       26.34      1.27 o 
  -7   8   2       45.80       46.17      4.33 o 
  -6   8   2        3.53        3.99      1.27 o 
  -5   8   2       22.35       18.63      1.75 o 
  -4   8   2       66.99       61.98      1.86 o 
  -3   8   2       17.45       14.23      1.16 o 
  -2   8   2       82.16       73.03      1.56 o 
  -1   8   2       44.83       36.36      1.73 o 
   0   8   2       72.37       69.12      1.81 o 
   1   8   2       22.71       22.51      1.24 o 
   2   8   2      398.71      373.60      2.63 o 
   3   8   2       12.92       12.90      1.00 o 
   4   8   2        2.68        1.41      1.00 o 
   5   8   2        3.60        3.41      0.90 o 
   6   8   2        0.51        1.20      0.99 o 
  -7   9   2        5.66        7.28      1.39 o 
  -6   9   2        2.34        1.97      1.89 o 
  -5   9   2       15.71       17.90      1.83 o 
  -4   9   2        9.20       10.67      1.21 o 
  -3   9   2        0.75       -1.08      1.33 o 
  -2   9   2        0.56        1.82      1.07 o 
  -1   9   2        2.92        3.40      1.59 o 
   0   9   2        0.11       -1.10      1.13 o 
   1   9   2       22.20       21.70      1.21 o 
   2   9   2       31.96       24.32      1.35 o 
   3   9   2        4.57        5.52      1.05 o 
   4   9   2        0.40        2.48      0.90 o 
   5   9   2        6.08        5.77      0.97 o 
   6   9   2        1.96       -1.20      1.25 o 
  -6  10   2       15.78       16.43      2.67 o 
  -5  10   2        0.30        2.02      1.29 o 
  -4  10   2       29.35       30.52      1.35 o 
  -3  10   2        4.07        3.95      1.46 o 
  -2  10   2       15.65        9.89      1.21 o 
  -1  10   2       20.40       17.85      1.73 o 
   0  10   2        0.84       -1.10      1.70 o 
   1  10   2        1.01       -0.65      1.70 o 
   2  10   2       11.57       14.10      1.75 o 
   3  10   2        2.62        1.53      1.31 o 
   4  10   2        0.34        0.91      1.14 o 
   5  10   2        2.89        2.74      1.18 o 
  -5  11   2        9.74        9.74      1.23 o 
  -4  11   2        2.05        0.39      1.38 o 
  -3  11   2       21.57       23.59      1.40 o 
  -2  11   2        8.77        9.73      1.75 o 
  -1  11   2        0.45       -1.27      1.27 o 
   0  11   2        4.66        3.58      1.81 o 
   1  11   2        2.30        3.29      1.29 o 
   2  11   2        2.24        0.87      2.26 o 
   3  11   2        0.68        2.01      2.61 o 
   4  11   2        0.13        3.63      1.45 o 
  -3  12   2        0.58       -0.86      1.99 o 
  -2  12   2        0.84       -1.64      1.94 o 
  -1  12   2        3.84        5.36      1.29 o 
   0  12   2        0.35        2.13      1.91 o 
   1  12   2        4.05        5.47      1.94 o 
   2  12   2        7.04        6.08      1.54 o 
  -3 -12   3        0.53       -1.30      1.60 o 
  -2 -12   3        0.07        0.52      1.37 o 
  -1 -12   3        0.03       -0.52      1.29 o 
   0 -12   3        0.01        1.69      1.46 o 
   1 -12   3        0.26        1.50      0.95 o 
   2 -12   3        0.09        0.86      1.42 o 
   3 -12   3       12.69       15.54      1.24 o 
  -4 -11   3       23.97       23.89      2.10 o 
  -3 -11   3        3.53        5.21      2.24 o 
  -2 -11   3        5.45        3.63      2.56 o 
  -1 -11   3       15.83       18.36      0.93 o 
   0 -11   3       32.32       29.69      0.97 o 
   1 -11   3        0.10        1.20      1.34 o 
   2 -11   3        8.78        9.06      1.38 o 
   3 -11   3        5.30        6.71      1.28 o 
   4 -11   3        0.13        0.60      3.60 o 
   5 -11   3       26.43       25.06      1.07 o 
  -5 -10   3        0.60        1.19      2.40 o 
  -4 -10   3       31.09       31.41      1.94 o 
  -3 -10   3       23.40       20.76      3.81 o 
  -2 -10   3        0.55        2.26      0.84 o 
  -1 -10   3        2.97        2.91      1.28 o 
   0 -10   3        0.01        1.45      0.85 o 
   1 -10   3        6.81        6.31      0.77 o 
   2 -10   3       22.84       16.80      1.37 o 
   3 -10   3        0.19       -0.70      1.75 o 
   4 -10   3        0.05        1.00      1.31 o 
   5 -10   3        3.12        1.41      1.10 o 
   6 -10   3        0.01        2.16      3.13 o 
  -6  -9   3        1.79        2.37      1.18 o 
  -5  -9   3        0.08        1.20      1.05 o 
  -4  -9   3        6.36        8.12      2.14 o 
  -3  -9   3        0.45        2.21      0.97 o 
  -2  -9   3        1.71        2.37      0.99 o 
  -1  -9   3        3.88        4.43      0.95 o 
   0  -9   3        0.36       -0.74      0.82 o 
   1  -9   3       34.09       28.91      0.89 o 
   2  -9   3       89.10       81.60      6.75 o 
   3  -9   3        0.95        1.11      2.05 o 
   4  -9   3        7.02        7.68      1.04 o 
   5  -9   3       17.88       19.98      1.83 o 
   6  -9   3        0.25        0.11      1.85 o 
  -7  -8   3        1.48        6.98      1.91 o 
  -6  -8   3        3.00        2.91      1.22 o 
  -5  -8   3        2.90        2.80      0.99 o 
  -4  -8   3        0.33        1.99      0.96 o 
  -3  -8   3       33.16       34.10      2.14 o 
  -2  -8   3        4.10        4.26      0.94 o 
  -1  -8   3        0.16        0.07      0.67 o 
   0  -8   3        4.81        4.66      0.82 o 
   1  -8   3       16.24       16.90      0.96 o 
   2  -8   3       89.59       85.71      2.48 o 
   3  -8   3      305.81      302.12      2.99 o 
   4  -8   3        0.44       -0.68      1.04 o 
   5  -8   3        2.16        4.38      1.22 o 
   6  -8   3       47.86       48.06      1.15 o 
   7  -8   3        4.70        5.20      1.14 o 
  -8  -7   3        0.05        2.13      1.99 o 
  -7  -7   3        2.38        4.04      1.81 o 
  -6  -7   3        0.34        2.22      1.01 o 
  -5  -7   3        1.29        0.85      0.96 o 
  -4  -7   3       32.50       33.74      3.00 o 
  -3  -7   3       33.90       32.27      2.95 o 
  -2  -7   3       39.04       36.73      1.05 o 
  -1  -7   3       99.23      114.70      3.89 o 
   0  -7   3      225.74      225.61      4.87 o 
   1  -7   3       16.58       13.66      0.88 o 
   2  -7   3        1.88        2.76      1.82 o 
   3  -7   3      125.60      124.13      1.21 o 
   4  -7   3       54.47       52.01      1.09 o 
   5  -7   3        2.57        1.09      1.47 o 
   6  -7   3        1.62        1.78      0.99 o 
   7  -7   3        0.16        3.19      1.31 o 
   8  -7   3       14.48       16.66      1.60 o 
  -8  -6   3        8.98        5.85      1.97 o 
  -7  -6   3        7.68        8.01      1.32 o 
  -6  -6   3        0.10        1.10      1.67 o 
  -5  -6   3       22.82       23.08      2.67 o 
  -4  -6   3       44.05       47.33      1.33 o 
  -3  -6   3      119.23      125.66      3.03 o 
  -2  -6   3       80.77       78.46      2.12 o 
  -1  -6   3       27.96       26.39      1.57 o 
   0  -6   3        0.03        2.53      1.56 o 
   1  -6   3       20.52       22.59      1.24 o 
   2  -6   3        3.32        5.82      1.33 o 
   3  -6   3        5.97        6.66      0.85 o 
   4  -6   3       20.19       20.30      1.01 o 
   5  -6   3       13.44       13.46      0.97 o 
   6  -6   3        4.22        6.93      1.21 o 
   7  -6   3        0.55        0.46      1.28 o 
   8  -6   3        1.28        1.14      1.78 o 
  -8  -5   3        3.54        2.26      1.29 o 
  -7  -5   3       11.28       13.67      1.24 o 
  -6  -5   3        1.21        1.27      1.67 o 
  -5  -5   3       57.61       57.74      1.54 o 
  -4  -5   3       11.62       12.57      0.81 o 
  -3  -5   3        3.19        2.07      0.81 o 
  -2  -5   3        5.16        3.29      0.96 o 
  -1  -5   3       14.69       14.56      0.82 o 
   0  -5   3       16.94       19.85      2.84 o 
   1  -5   3       92.52       86.91      3.51 o 
   2  -5   3        1.95       -0.44      1.16 o 
   3  -5   3       11.49       12.55      0.98 o 
   4  -5   3        5.06        5.47      1.02 o 
   5  -5   3       51.20       41.80      2.29 o 
   6  -5   3       99.70       84.32      2.51 o 
   7  -5   3       13.70       14.29      1.27 o 
   8  -5   3        3.69        5.49      1.12 o 
  -9  -4   3        5.69        3.56      1.43 o 
  -8  -4   3       52.75       49.30      1.91 o 
  -7  -4   3        5.86        2.94      1.70 o 
  -6  -4   3        5.24       11.81      1.64 o 
  -5  -4   3       35.92       35.41      1.70 o 
  -4  -4   3        3.27        3.59      0.85 o 
  -3  -4   3       28.36       28.61      0.90 o 
  -2  -4   3       82.63       92.04      1.36 o 
  -1  -4   3      124.81      116.20      5.54 o 
   0  -4   3       12.79       11.91      1.05 o 
   1  -4   3      324.43      331.59      5.77 o 
   2  -4   3        1.18        3.41      1.85 o 
   3  -4   3       42.78       48.66      2.28 o 
   4  -4   3      117.14      109.27      5.19 o 
   5  -4   3        9.25        5.77      1.35 o 
   6  -4   3        4.13        4.28      1.21 o 
   7  -4   3       40.73       39.28      1.33 o 
   8  -4   3       11.02       12.16      2.47 o 
  -9  -3   3        4.19        4.18      1.40 o 
  -8  -3   3        2.39       -0.54      1.19 o 
  -7  -3   3        3.84        4.91      1.62 o 
  -6  -3   3        0.01        1.24      1.56 o 
  -5  -3   3       25.47       22.49      1.27 o 
  -4  -3   3       14.47       17.79      0.85 o 
  -3  -3   3        5.19        6.05      0.83 o 
  -2  -3   3      192.30      190.67      2.42 o 
  -1  -3   3       68.54       81.19      1.17 o 
   0  -3   3       68.04       62.32      2.88 o 
   1  -3   3      162.59      159.83      3.86 o 
   2  -3   3       91.95      115.34      1.96 o 
   3  -3   3      228.73      241.48     20.80 o 
   4  -3   3        1.50       -0.24      1.02 o 
   5  -3   3       17.58       16.18      1.28 o 
   6  -3   3       16.92       15.51      1.23 o 
   7  -3   3        3.60        1.56      1.94 o 
   8  -3   3        1.22        3.66      1.32 o 
   9  -3   3        1.79        5.03      1.61 o 
  -9  -2   3        1.10        6.95      1.89 o 
  -8  -2   3        7.45        5.28      1.21 o 
  -7  -2   3        4.84        5.04      1.67 o 
  -6  -2   3        5.18        8.09      1.59 o 
  -5  -2   3      128.23      126.87      1.57 o 
  -4  -2   3       13.35       12.99      1.24 o 
  -3  -2   3       29.78       34.71      0.90 o 
  -2  -2   3      410.20      428.44     11.97 o 
  -1  -2   3      689.99      770.69     14.79 o 
   0  -2   3        1.27        0.14      1.23 o 
   1  -2   3      610.57      652.21     37.01 o 
   2  -2   3        2.83        8.88      1.03 o 
   3  -2   3      456.27      446.81      6.90 o 
   4  -2   3        6.43        3.62      0.94 o 
   5  -2   3       37.57       33.98      1.32 o 
   6  -2   3       27.61       22.85      1.25 o 
   7  -2   3       11.88       12.85      1.55 o 
   8  -2   3        3.96        6.13      1.56 o 
   9  -2   3        4.16        4.78      1.77 o 
  -9  -1   3        0.20        1.13      1.83 o 
  -8  -1   3        0.00        0.46      1.64 o 
  -7  -1   3       11.89       10.78      1.62 o 
  -6  -1   3        0.18        0.62      1.13 o 
  -5  -1   3       91.71       96.39      1.51 o 
  -4  -1   3      262.38      259.62      8.04 o 
  -3  -1   3      358.46      331.99      3.64 o 
  -2  -1   3     1372.76     1418.34     22.46 o 
   0  -1   3      424.99      511.09     23.13 o 
   1  -1   3       36.07       41.37      1.20 o 
   2  -1   3     1215.32     1326.88      3.52 o 
   3  -1   3      169.18      177.10      2.41 o 
   4  -1   3      109.01      105.02      2.68 o 
   5  -1   3      179.31      160.82      5.09 o 
   6  -1   3       19.40       19.42      1.22 o 
   7  -1   3       21.90       17.03      1.41 o 
   8  -1   3       68.33       75.48      1.71 o 
   9  -1   3       14.82       20.07      2.11 o 
  -9   0   3        1.47       -1.05      1.86 o 
  -8   0   3        5.86        6.17      1.78 o 
  -7   0   3        0.00       -0.75      1.56 o 
  -6   0   3       17.62       16.31      1.16 o 
  -5   0   3      456.33      458.67      2.34 o 
  -4   0   3     1085.63     1082.55      4.06 o 
  -3   0   3      120.86      120.81      1.22 o 
  -2   0   3       55.90       71.84      1.21 o 
  -1   0   3     1791.54     1858.61     24.17 o 
   0   0   3       27.69       27.07      1.30 o 
   1   0   3      607.48      587.03     12.92 o 
   2   0   3        8.50        8.88      1.31 o 
   3   0   3       26.18       27.73      1.25 o 
   4   0   3       31.12       29.62      1.26 o 
   5   0   3      517.86      476.53      2.36 o 
   6   0   3       40.33       40.73      1.50 o 
   7   0   3        7.06        7.35      1.25 o 
   8   0   3       14.48       15.77      1.67 o 
   9   0   3        0.24        0.30      4.02 o 
  -9   1   3        0.06        0.89      1.86 o 
  -8   1   3       25.27       27.47      1.78 o 
  -7   1   3       40.98       43.31      1.32 o 
  -6   1   3        0.00       -0.13      0.88 o 
  -5   1   3       18.12       21.02      0.89 o 
  -4   1   3      122.32      127.40      2.29 o 
  -3   1   3       36.09       39.07      1.65 o 
  -2   1   3        6.62        7.04      1.08 o 
  -1   1   3      941.45      892.46      8.46 o 
   0   1   3      316.22      363.29      2.55 o 
   1   1   3      106.15      117.39      3.16 o 
   2   1   3       18.83       14.07      1.07 o 
   3   1   3       70.26       85.17      1.27 o 
   4   1   3       28.51       26.12      1.23 o 
   5   1   3       47.74       42.94      1.34 o 
   6   1   3        0.19        1.11      1.75 o 
   7   1   3        0.67        1.23      1.49 o 
   8   1   3        2.36        2.21      2.67 o 
   9   1   3        0.00       -1.99      1.99 o 
  -9   2   3        1.00       -0.75      1.35 o 
  -8   2   3        8.23        7.41      1.27 o 
  -7   2   3        4.14        5.58      0.90 o 
  -6   2   3        3.24        2.81      1.07 o 
  -5   2   3        0.67        0.46      0.96 o 
  -4   2   3       83.26       88.22      1.25 o 
  -3   2   3       11.57       11.16      0.97 o 
  -2   2   3       28.32       28.49      1.43 o 
  -1   2   3     2578.22     2631.51      7.19 o 
   0   2   3      156.88      183.01      2.17 o 
   1   2   3       84.16       85.67      5.42 o 
   2   2   3      115.39      101.33      2.69 o 
   3   2   3        0.84        1.21      1.16 o 
   4   2   3       49.72       52.42      1.34 o 
   5   2   3        6.28        7.81      1.28 o 
   6   2   3       19.22       18.90      1.81 o 
   7   2   3        0.41        0.46      2.13 o 
   8   2   3        2.15        2.24      1.16 o 
  -9   3   3        9.44       12.38      2.31 o 
  -8   3   3       16.72       16.57      1.17 o 
  -7   3   3       13.36       13.41      0.85 o 
  -6   3   3       16.82       17.82      1.22 o 
  -5   3   3      184.97      199.55      2.29 o 
  -4   3   3       15.68       10.90      0.96 o 
  -3   3   3       62.19       61.48      1.84 o 
  -2   3   3     2082.47     2484.66      6.34 o 
   0   3   3      810.13      823.08      3.83 o 
   1   3   3      605.35      685.14      3.55 o 
   2   3   3       47.74       68.15      1.51 o 
   3   3   3      686.13      721.27      3.48 o 
   4   3   3       51.45       49.24      1.86 o 
   5   3   3        0.06       -0.73      1.64 o 
   6   3   3        9.67        8.46      2.13 o 
   7   3   3        6.39        7.52      1.20 o 
   8   3   3        9.05       13.48      1.89 o 
  -9   4   3        0.93        3.74      1.28 o 
  -8   4   3        3.44        5.32      0.88 o 
  -7   4   3        0.32       -0.74      1.78 o 
  -6   4   3       26.88       29.62      1.05 o 
  -5   4   3      282.54      279.03      7.70 o 
  -4   4   3       18.28       18.81      1.22 o 
  -3   4   3      219.30      219.01      1.98 o 
  -2   4   3        3.14        1.78      1.16 o 
  -1   4   3       62.67       70.72      1.92 o 
   0   4   3        3.70        3.71      0.98 o 
   1   4   3        7.79        7.28      0.93 o 
   2   4   3       49.45       43.60      1.27 o 
   3   4   3       16.93       23.40      1.17 o 
   4   4   3       51.03       51.06      1.33 o 
   5   4   3       22.37       18.01      1.00 o 
   6   4   3        2.98        3.40      0.94 o 
   7   4   3        0.86        1.44      1.17 o 
   8   4   3        2.14        0.40      1.32 o 
  -9   5   3        1.65        2.77      1.21 o 
  -8   5   3        0.00        0.54      1.29 o 
  -7   5   3        4.97        5.62      0.99 o 
  -6   5   3       82.06       81.73      1.19 o 
  -5   5   3      140.82      137.80      3.41 o 
  -4   5   3        5.35        7.25      1.81 o 
  -3   5   3      188.99      179.14      9.58 o 
  -2   5   3      117.61      158.36      3.03 o 
  -1   5   3       96.19      117.84      1.62 o 
   0   5   3        0.52        2.34      1.13 o 
   1   5   3        2.13        0.80      1.06 o 
   2   5   3        3.84        8.09      1.61 o 
   3   5   3        0.03        0.66      0.94 o 
   4   5   3      104.91       88.40      7.06 o 
   5   5   3       13.83       12.27      0.99 o 
   6   5   3        3.03        4.83      1.69 o 
   7   5   3        3.89        8.25      1.57 o 
   8   5   3        5.19        6.20      1.99 o 
  -8   6   3       26.92       32.62      1.42 o 
  -7   6   3       15.92       17.28      1.67 o 
  -6   6   3        0.04       -1.18      1.18 o 
  -5   6   3      157.79      159.17      1.53 o 
  -4   6   3        9.26        9.21      1.20 o 
  -3   6   3       21.65       21.53      1.09 o 
  -2   6   3        8.00        4.02      1.16 o 
  -1   6   3        0.11        1.62      1.16 o 
   0   6   3        6.69        6.44      1.56 o 
   1   6   3      393.78      380.23      6.28 o 
   2   6   3       33.03       27.66      1.20 o 
   3   6   3       12.29       16.47      1.40 o 
   4   6   3       13.48       13.24      1.31 o 
   5   6   3        0.50        2.35      0.98 o 
   6   6   3        0.45        1.07      1.38 o 
   7   6   3        0.48       -0.24      1.27 o 
  -8   7   3        7.27        7.82      1.12 o 
  -7   7   3       25.85       25.10      1.35 o 
  -6   7   3        4.25        5.39      0.97 o 
  -5   7   3       44.85       43.61      1.78 o 
  -4   7   3        7.16        6.31      0.96 o 
  -3   7   3       33.71       30.02      1.09 o 
  -2   7   3       10.43       12.78      1.21 o 
  -1   7   3       57.17       51.19      1.81 o 
   0   7   3       26.73       28.39      1.24 o 
   1   7   3       15.24       13.51      1.21 o 
   2   7   3      280.56      263.44      9.59 o 
   3   7   3        0.84        1.56      0.75 o 
   4   7   3       38.59       37.31      2.21 o 
   5   7   3        4.49        4.27      0.98 o 
   6   7   3        0.14        0.77      0.90 o 
   7   7   3        0.79        2.87      1.30 o 
  -7   8   3        0.12        2.76      3.45 o 
  -6   8   3       19.36       17.50      1.29 o 
  -5   8   3        7.03        8.38      2.17 o 
  -4   8   3       30.19       29.33      2.44 o 
  -3   8   3        0.78       -1.33      2.37 o 
  -2   8   3        5.33        2.18      1.62 o 
  -1   8   3        6.86        9.65      1.62 o 
   0   8   3       10.71        9.43      1.59 o 
   1   8   3       19.52       17.74      1.19 o 
   2   8   3       83.85       86.82      2.01 o 
   3   8   3        0.27        2.39      1.15 o 
   4   8   3        0.84        2.47      1.00 o 
   5   8   3        4.16        2.39      1.05 o 
   6   8   3        0.88       -0.40      1.13 o 
  -7   9   3        0.57        5.15      1.40 o 
  -6   9   3        0.02       -0.07      2.39 o 
  -5   9   3        0.01       -1.26      1.29 o 
  -4   9   3        6.86        7.19      1.37 o 
  -3   9   3        0.12       -1.13      1.13 o 
  -2   9   3       73.52       59.53      1.78 o 
  -1   9   3       49.84       48.53      1.35 o 
   0   9   3       18.62       20.49      1.67 o 
   1   9   3       18.36       18.90      1.75 o 
   2   9   3       36.31       36.00      1.48 o 
   3   9   3        2.67        2.32      0.87 o 
   4   9   3        4.63        6.81      1.53 o 
   5   9   3        0.00        1.51      1.10 o 
  -6  10   3       39.99       36.96      3.69 o 
  -5  10   3       35.70       39.98      4.64 o 
  -4  10   3        8.83       13.02      1.27 o 
  -3  10   3        9.40        5.47      1.75 o 
  -2  10   3       20.41       21.46      1.24 o 
  -1  10   3        6.29        8.27      1.67 o 
   0  10   3        7.73        8.33      1.81 o 
   1  10   3        7.62        8.01      1.73 o 
   2  10   3        0.09        2.86      1.22 o 
   3  10   3        2.74        2.06      2.70 o 
   4  10   3        2.98        3.30      1.11 o 
  -5  11   3        7.08        8.43      1.83 o 
  -4  11   3        6.91        1.43      1.94 o 
  -3  11   3        0.12       -1.29      1.83 o 
  -2  11   3        0.00        1.02      1.21 o 
  -1  11   3        1.20        1.81      1.24 o 
   0  11   3       10.49        7.01      1.29 o 
   1  11   3        9.02       11.02      1.40 o 
   2  11   3        2.45        4.83      2.16 o 
   3  11   3        4.53        5.99      1.14 o 
  -3  12   3        0.49        2.91      1.97 o 
  -2  12   3        2.54        0.94      1.40 o 
  -1  12   3        0.22       -1.94      1.94 o 
   0  12   3        9.45       10.94      1.97 o 
   1  12   3        0.27        1.37      1.01 o 
  -3 -12   4        1.18       -0.02      2.78 o 
  -2 -12   4        0.24        0.18      2.46 o 
  -1 -12   4        0.69        3.61      1.20 o 
   0 -12   4        3.59        3.78      0.96 o 
   1 -12   4        0.25        0.98      0.95 o 
   2 -12   4        1.41        3.59      0.97 o 
   3 -12   4        0.01        0.01      2.11 o 
  -4 -11   4       20.30       16.85      1.21 o 
  -3 -11   4       11.21       12.51      1.20 o 
  -2 -11   4        0.85        0.70      1.04 o 
  -1 -11   4        0.48        2.02      1.02 o 
   0 -11   4        2.28        4.20      0.95 o 
   1 -11   4        0.36        0.58      1.99 o 
   2 -11   4        8.01        8.10      1.47 o 
   3 -11   4        0.21       -1.41      1.41 o 
   4 -11   4        0.13        0.99      4.06 o 
  -5 -10   4        6.89        7.41      1.99 o 
  -4 -10   4       14.10       15.17      1.33 o 
  -3 -10   4        0.05        1.99      0.89 o 
  -2 -10   4        1.07        2.94      0.99 o 
  -1 -10   4        2.15        3.50      0.97 o 
   0 -10   4        0.90        2.71      0.90 o 
   1 -10   4       24.02       24.83      2.00 o 
   2 -10   4        3.90        3.82      0.99 o 
   3 -10   4        1.41        2.78      0.99 o 
   4 -10   4        7.62       11.87      6.13 o 
   5 -10   4        5.99        5.88      2.10 o 
  -6  -9   4        1.32       -0.14      0.97 o 
  -5  -9   4        0.10       -0.46      1.83 o 
  -4  -9   4       22.57       25.70      1.49 o 
  -3  -9   4       18.93       20.91      1.19 o 
  -2  -9   4        4.39        5.90      0.99 o 
  -1  -9   4        0.66        2.38      0.84 o 
   0  -9   4       23.23       22.03      2.43 o 
   1  -9   4       37.71       39.59      1.87 o 
   2  -9   4      421.58      386.33     41.94 o 
   3  -9   4       15.99       12.63      2.18 o 
   4  -9   4       10.86       11.70      0.90 o 
   5  -9   4       39.67       43.51      1.38 o 
   6  -9   4        4.01        7.48      1.36 o 
  -7  -8   4        0.25        7.28      1.97 o 
  -6  -8   4        0.41        0.52      1.25 o 
  -5  -8   4        0.43       -0.15      0.99 o 
  -4  -8   4        0.08       -0.40      2.02 o 
  -3  -8   4        2.19        3.16      0.83 o 
  -2  -8   4        4.77        3.04      1.20 o 
  -1  -8   4       57.57       54.65      1.81 o 
   0  -8   4        3.19        3.01      1.26 o 
   1  -8   4        0.32        0.49      0.92 o 
   2  -8   4        0.60        4.18      1.41 o 
   3  -8   4        2.47        2.53      0.97 o 
   4  -8   4        0.69        0.80      0.98 o 
   5  -8   4        0.46        4.00      1.22 o 
   6  -8   4        0.06       -0.84      1.32 o 
   7  -8   4        1.35        1.77      1.43 o 
  -8  -7   4        0.02       -1.24      1.97 o 
  -7  -7   4        0.03       -0.11      1.91 o 
  -6  -7   4        1.14        1.66      1.24 o 
  -5  -7   4        0.01        2.79      1.02 o 
  -4  -7   4        0.65        3.51      0.94 o 
  -3  -7   4        0.40        1.06      0.81 o 
  -2  -7   4        4.36        6.00      0.99 o 
  -1  -7   4       32.99       30.74      0.77 o 
   0  -7   4        0.13        0.84      0.75 o 
   1  -7   4       17.18       18.24      0.99 o 
   2  -7   4        2.26        3.02      1.93 o 
   3  -7   4       60.50       58.07      1.08 o 
   4  -7   4        9.45       12.04      1.20 o 
   5  -7   4        0.00       -0.50      1.51 o 
   6  -7   4        0.04        1.62      0.98 o 
   7  -7   4        0.14        0.98      1.10 o 
  -8  -6   4        0.07        0.16      1.91 o 
  -7  -6   4        5.51        5.42      1.81 o 
  -6  -6   4        0.69        4.85      1.67 o 
  -5  -6   4        0.01       -0.41      1.00 o 
  -4  -6   4        3.60        1.78      1.13 o 
  -3  -6   4        5.33        6.65      0.85 o 
  -2  -6   4       11.95       12.78      1.33 o 
  -1  -6   4      246.94      261.22      1.51 o 
   0  -6   4       47.79       57.28      1.30 o 
   1  -6   4        8.98        9.41      0.99 o 
   2  -6   4      127.16      123.76      9.58 o 
   3  -6   4       18.28       17.06      1.18 o 
   4  -6   4       39.58       41.01      2.47 o 
   5  -6   4        2.91        3.49      1.18 o 
   6  -6   4        0.26        1.32      2.21 o 
   7  -6   4        6.25        6.10      1.24 o 
   8  -6   4       16.44       21.28      2.75 o 
  -8  -5   4       38.96       34.68      1.97 o 
  -7  -5   4       14.48       15.31      1.29 o 
  -6  -5   4        7.46        6.98      1.78 o 
  -5  -5   4       56.26       59.27      1.80 o 
  -4  -5   4      213.18      206.73      2.13 o 
  -3  -5   4       19.01       18.74      0.96 o 
  -2  -5   4       15.05       15.60      0.79 o 
  -1  -5   4        0.43        2.64      0.97 o 
   0  -5   4        1.36        1.83      0.95 o 
   1  -5   4      424.00      434.59     14.16 o 
   2  -5   4       37.03       41.66      1.10 o 
   3  -5   4       61.26       60.46      2.74 o 
   4  -5   4       43.52       38.41      1.27 o 
   5  -5   4       35.87       26.61      1.40 o 
   6  -5   4      117.78       97.39      2.98 o 
   7  -5   4        0.04        2.42      1.25 o 
   8  -5   4        0.69        3.72      1.39 o 
  -9  -4   4        0.03        6.06      1.94 o 
  -8  -4   4       41.77       41.53      1.38 o 
  -7  -4   4       48.74       41.75      1.83 o 
  -6  -4   4        2.92        0.19      1.56 o 
  -5  -4   4       14.28       15.04      0.90 o 
  -4  -4   4        5.47        6.36      0.80 o 
  -3  -4   4        0.06        0.55      0.83 o 
  -2  -4   4      187.82      214.86      4.88 o 
  -1  -4   4        7.17       10.75      1.27 o 
   0  -4   4       18.38       17.36      4.27 o 
   1  -4   4       25.74       32.98      0.96 o 
   2  -4   4       95.58       98.95      3.57 o 
   3  -4   4      146.80      147.24      1.45 o 
   4  -4   4        4.19        1.18      3.27 o 
   5  -4   4        1.73        1.90      0.94 o 
   6  -4   4        9.01        8.76      1.22 o 
   7  -4   4        2.22        2.28      1.62 o 
   8  -4   4        0.68        1.33      2.12 o 
  -9  -3   4        2.57        2.75      1.91 o 
  -8  -3   4       27.18       22.24      1.29 o 
  -7  -3   4        3.53        4.12      1.16 o 
  -6  -3   4       11.02       12.48      1.13 o 
  -5  -3   4        0.21        0.67      1.67 o 
  -4  -3   4        3.45        2.59      0.80 o 
  -3  -3   4        1.71        4.45      1.06 o 
  -2  -3   4      234.09      218.61      4.49 o 
  -1  -3   4      214.88      220.57      6.34 o 
   0  -3   4      322.65      330.08      9.62 o 
   1  -3   4      101.30      101.23      2.56 o 
   2  -3   4       43.84       38.69      3.18 o 
   3  -3   4       14.03       12.05      1.25 o 
   4  -3   4        0.15       -0.55      1.02 o 
   5  -3   4       81.12       78.34      1.34 o 
   6  -3   4        0.46        3.55      1.27 o 
   7  -3   4        3.02        2.23      1.26 o 
   8  -3   4       12.14       12.09      2.22 o 
  -9  -2   4        0.13       -0.86      1.32 o 
  -8  -2   4        1.44        1.13      1.24 o 
  -7  -2   4        2.50        1.94      1.11 o 
  -6  -2   4        1.26        2.94      1.10 o 
  -5  -2   4        2.40        4.29      1.16 o 
  -4  -2   4       60.11       68.06      1.06 o 
  -3  -2   4      115.03       95.11      2.30 o 
  -2  -2   4      175.14      160.41      2.07 o 
  -1  -2   4      461.23      463.75      8.96 o 
   0  -2   4       51.74       60.31      1.51 o 
   1  -2   4      226.05      204.56      4.99 o 
   2  -2   4      350.15      334.97     15.52 o 
   3  -2   4       23.56       15.89      1.23 o 
   4  -2   4        4.02        4.18      0.99 o 
   5  -2   4        4.67        4.87      1.00 o 
   6  -2   4        0.07        1.52      1.18 o 
   7  -2   4        0.36       -1.05      1.21 o 
   8  -2   4       12.23       15.07      1.52 o 
  -9  -1   4        0.26        0.30      1.86 o 
  -8  -1   4        5.57        5.17      1.72 o 
  -7  -1   4        9.23        8.30      1.21 o 
  -6  -1   4        0.90       -0.51      1.56 o 
  -5  -1   4        4.59        5.48      1.47 o 
  -4  -1   4      212.62      207.94      2.55 o 
  -3  -1   4      246.33      259.87      2.89 o 
  -2  -1   4      477.33      479.14      7.36 o 
  -1  -1   4      113.14      131.46      1.53 o 
   0  -1   4       96.06      109.26      2.02 o 
   1  -1   4      233.92      235.49      9.29 o 
   2  -1   4      122.53      135.81      3.71 o 
   3  -1   4        0.64        3.34      1.17 o 
   4  -1   4      221.22      202.62      9.16 o 
   5  -1   4      389.44      359.59      3.87 o 
   6  -1   4        7.17        7.21      1.19 o 
   7  -1   4       17.61       18.26      1.40 o 
   8  -1   4        5.47        7.69      1.85 o 
  -9   0   4        0.36        1.24      1.86 o 
  -8   0   4        0.07        1.27      1.75 o 
  -7   0   4       25.13       25.43      1.67 o 
  -6   0   4       22.33       26.48      1.19 o 
  -5   0   4        0.01       -0.02      1.07 o 
  -4   0   4       69.26       61.42      1.28 o 
  -3   0   4        0.67        0.69      0.73 o 
  -2   0   4       42.67       31.46      0.83 o 
  -1   0   4        0.31        3.18      0.88 o 
   0   0   4      901.38      928.19      8.16 o 
   1   0   4        5.32        4.12      1.30 o 
   2   0   4      195.11      198.97      1.61 o 
   3   0   4        5.95        7.58      1.15 o 
   4   0   4      123.69      123.23      3.14 o 
   5   0   4      579.13      550.88      7.03 o 
   6   0   4        0.47        1.77      1.17 o 
   7   0   4       38.33       37.60      1.34 o 
   8   0   4       42.81       45.14      2.17 o 
  -9   1   4       17.76       17.90      1.89 o 
  -8   1   4        0.66        0.13      1.78 o 
  -7   1   4        4.35        4.04      1.24 o 
  -6   1   4       27.97       27.53      1.76 o 
  -5   1   4      120.31      119.71      2.34 o 
  -4   1   4       83.70       91.21      2.77 o 
  -3   1   4      283.12      255.41      3.31 o 
  -2   1   4       60.83       59.65      0.94 o 
  -1   1   4       80.00      105.23     12.19 o 
   0   1   4      286.37      336.90      2.06 o 
   1   1   4     1375.96     1530.83     42.04 o 
   2   1   4      527.01      582.16      3.73 o 
   3   1   4      346.24      370.88      2.18 o 
   4   1   4      281.23      247.17      4.49 o 
   5   1   4      469.28      442.36      2.73 o 
   6   1   4        0.60        3.39      1.20 o 
   7   1   4        0.13        1.26      1.36 o 
   8   1   4        6.52        6.17      2.40 o 
  -9   2   4        0.10        0.32      1.29 o 
  -8   2   4        3.28        3.09      1.32 o 
  -7   2   4        3.48        4.53      1.03 o 
  -6   2   4        8.94       11.72      1.01 o 
  -5   2   4       87.82       90.28      3.28 o 
  -4   2   4        0.05       -0.53      0.91 o 
  -3   2   4      765.75      817.53     25.78 o 
  -2   2   4      579.17      714.10      9.87 o 
  -1   2   4       59.57       63.60      1.28 o 
   0   2   4      590.87      655.99      4.26 o 
   1   2   4      183.51      191.60      6.39 o 
   2   2   4       53.09       59.50      1.35 o 
   3   2   4      138.78      130.19      1.47 o 
   4   2   4       12.26       14.63      1.46 o 
   5   2   4       32.16       33.40      1.30 o 
   6   2   4        0.64       -0.24      2.09 o 
   7   2   4        1.43        1.29      1.81 o 
   8   2   4        1.70        0.60      1.23 o 
  -9   3   4        1.46        1.85      1.09 o 
  -8   3   4        0.20        0.08      1.16 o 
  -7   3   4       11.25        9.99      0.85 o 
  -6   3   4      128.58      117.06      2.65 o 
  -5   3   4        5.84        5.48      0.96 o 
  -4   3   4        3.59        3.55      1.01 o 
  -3   3   4       34.21       36.14      4.07 o 
  -2   3   4       53.88       49.22      1.81 o 
  -1   3   4       62.63       63.47      1.57 o 
   0   3   4        2.97        0.54      1.19 o 
   1   3   4       57.91       59.26      1.43 o 
   2   3   4       19.77       21.73      1.27 o 
   3   3   4       55.11       56.02      1.92 o 
   4   3   4       11.51       13.77      1.81 o 
   5   3   4        3.86        5.36      1.67 o 
   6   3   4        0.15        0.92      1.70 o 
   7   3   4        0.01        0.35      1.38 o 
   8   3   4        1.73        3.87      1.33 o 
  -9   4   4        1.98        2.14      1.30 o 
  -8   4   4        2.70        3.93      1.16 o 
  -7   4   4        0.36        2.57      1.06 o 
  -6   4   4      107.08       98.26      1.42 o 
  -5   4   4        1.39        1.95      1.19 o 
  -4   4   4       44.18       34.64      1.78 o 
  -3   4   4      118.43      123.98      1.54 o 
  -2   4   4       45.69       61.75      1.26 o 
  -1   4   4      323.51      363.70      2.58 o 
   0   4   4       11.54       11.85      1.46 o 
   1   4   4        0.69        3.67      1.54 o 
   2   4   4        0.02        5.36      1.62 o 
   3   4   4      110.12      111.28      1.65 o 
   4   4   4        3.59        4.29      1.67 o 
   5   4   4        3.35        2.94      1.70 o 
   6   4   4       54.16       50.57      2.95 o 
   7   4   4        4.91        3.93      1.00 o 
   8   4   4        2.34        3.59      1.10 o 
  -9   5   4        5.11        5.84      1.02 o 
  -8   5   4       14.12       16.10      1.12 o 
  -7   5   4       13.28       11.04      1.25 o 
  -6   5   4       76.88       69.14      3.86 o 
  -5   5   4     1065.62     1055.46     24.10 o 
  -4   5   4        3.59        4.34      2.40 o 
  -3   5   4       29.07       30.87      1.65 o 
  -2   5   4      417.23      440.36      2.72 o 
  -1   5   4        6.72        4.54      0.85 o 
   0   5   4      147.14      123.78     64.85 o 
   1   5   4       92.68       90.00      2.70 o 
   2   5   4       20.66       17.83      1.20 o 
   3   5   4        0.09        0.63      1.16 o 
   4   5   4      152.21      138.40      1.51 o 
   5   5   4       49.47       39.53      1.33 o 
   6   5   4        2.10        2.02      0.88 o 
   7   5   4        6.21        6.51      1.01 o 
  -8   6   4       24.01       26.21      1.15 o 
  -7   6   4        7.28        4.77      1.77 o 
  -6   6   4        8.17       12.44      1.71 o 
  -5   6   4        1.18       -0.27      1.64 o 
  -4   6   4       13.39       11.41      1.06 o 
  -3   6   4       57.51       50.04      1.51 o 
  -2   6   4       70.33       61.89      1.81 o 
  -1   6   4        0.00        3.10      1.64 o 
   0   6   4       15.20       13.97      1.17 o 
   1   6   4      619.11      583.36     12.19 o 
   2   6   4      213.46      208.88      3.76 o 
   3   6   4        0.01        0.65      0.95 o 
   4   6   4        2.90        3.29      0.98 o 
   5   6   4        1.88        3.59      1.67 o 
   6   6   4        0.01        2.71      1.62 o 
   7   6   4        0.00        1.03      1.15 o 
  -8   7   4        6.77        7.66      2.90 o 
  -7   7   4        0.32        2.91      1.30 o 
  -6   7   4        0.04        1.91      1.21 o 
  -5   7   4        1.63        2.39      1.18 o 
  -4   7   4        5.12        6.32      1.04 o 
  -3   7   4       16.01       15.37      1.21 o 
  -2   7   4       32.89       37.16      1.27 o 
  -1   7   4        0.00        2.08      1.62 o 
   0   7   4       71.14       76.01      1.42 o 
   1   7   4      495.54      463.11     41.12 o 
   2   7   4       43.65       41.25      1.06 o 
   3   7   4        0.24        0.92      1.23 o 
   4   7   4       32.33       30.58      1.03 o 
   5   7   4        9.57       10.13      0.90 o 
   6   7   4        0.00        0.00      1.62 o 
  -7   8   4        0.19        0.40      1.37 o 
  -6   8   4        3.98        3.89      1.27 o 
  -5   8   4       41.25       44.36      1.73 o 
  -4   8   4        0.14       -0.94      1.10 o 
  -3   8   4       30.10       21.17      1.73 o 
  -2   8   4       81.04       74.20      1.38 o 
  -1   8   4       32.43       33.73      1.24 o 
   0   8   4       52.28       45.24      1.03 o 
   1   8   4       34.48       31.08      1.31 o 
   2   8   4        7.59        9.47      1.05 o 
   3   8   4        0.00        1.29      1.15 o 
   4   8   4        1.72        2.56      1.02 o 
   5   8   4        1.36        1.29      1.05 o 
   6   8   4        0.01        1.70      1.15 o 
  -7   9   4        1.38        0.39      1.18 o 
  -6   9   4        0.00        1.52      2.05 o 
  -5   9   4       22.35       22.31      1.50 o 
  -4   9   4       25.81       23.43      1.81 o 
  -3   9   4       31.72       26.48      1.29 o 
  -2   9   4       19.32       11.86      1.67 o 
  -1   9   4       95.71       91.97      1.86 o 
   0   9   4        6.04        6.37      1.18 o 
   1   9   4        1.70        2.23      1.19 o 
   2   9   4       26.56       30.22      1.26 o 
   3   9   4        3.33        3.50      0.93 o 
   4   9   4        5.70        6.44      1.55 o 
   5   9   4        1.05        3.79      1.69 o 
  -6  10   4        0.26        2.81      1.55 o 
  -5  10   4       11.52       11.59      1.91 o 
  -4  10   4       13.18       17.14      1.83 o 
  -3  10   4        0.27        2.37      1.19 o 
  -2  10   4        0.03        5.28      1.70 o 
  -1  10   4       14.70       14.42      1.29 o 
   0  10   4        0.03       -0.07      0.99 o 
   1  10   4        5.36        3.52      2.48 o 
   2  10   4        0.56       -0.79      1.05 o 
   3  10   4        0.58        5.78      1.32 o 
   4  10   4        1.78        2.65      1.21 o 
  -4  11   4        0.27       10.81      1.94 o 
  -3  11   4        0.97        2.21      1.37 o 
  -2  11   4        5.06        5.39      1.86 o 
  -1  11   4        0.13        9.06      1.83 o 
   0  11   4       24.06       31.13      1.34 o 
   1  11   4        6.26        8.27      2.48 o 
   2  11   4        5.06        6.13      1.35 o 
   3  11   4        3.90        5.05      2.22 o 
  -2  12   4        0.66       -1.13      1.43 o 
  -1  12   4        3.93        5.51      1.18 o 
   0  12   4        4.56        7.07      3.52 o 
  -2 -12   5        1.30        2.40      3.44 o 
  -1 -12   5        0.88        1.10      1.16 o 
   0 -12   5        0.74        3.18      1.26 o 
   1 -12   5        0.09        2.89      3.15 o 
   2 -12   5        0.08        0.88      1.76 o 
  -4 -11   5        0.12        2.70      1.27 o 
  -3 -11   5        1.10        1.91      0.83 o 
  -2 -11   5        0.41        0.49      1.54 o 
  -1 -11   5        2.79        2.00      0.92 o 
   0 -11   5        4.01        4.86      2.11 o 
   1 -11   5        6.26        6.38      1.16 o 
   2 -11   5        0.02        0.71      1.07 o 
   3 -11   5        0.34        1.36      3.25 o 
   4 -11   5        3.06        3.18      2.61 o 
  -5 -10   5        3.47        3.29      1.39 o 
  -4 -10   5       19.04       18.07      1.50 o 
  -3 -10   5        7.08        6.94      0.90 o 
  -2 -10   5        0.02        1.38      1.01 o 
  -1 -10   5        2.94        2.49      0.98 o 
   0 -10   5        1.90        2.61      0.87 o 
   1 -10   5       15.33       18.05      0.94 o 
   2 -10   5       43.10       37.07      1.94 o 
   3 -10   5        1.05        1.15      2.95 o 
   4 -10   5        3.84        1.55      3.29 o 
   5 -10   5       19.62       20.72      2.12 o 
  -6  -9   5        0.92        0.70      2.45 o 
  -5  -9   5        0.04        0.11      1.05 o 
  -4  -9   5        1.35        1.99      1.01 o 
  -3  -9   5        4.46        5.25      1.44 o 
  -2  -9   5       10.10       10.04      1.19 o 
  -1  -9   5       10.95        9.63      0.99 o 
   0  -9   5       10.55       10.80      1.47 o 
   1  -9   5        0.01        1.50      1.11 o 
   2  -9   5       83.75       80.08      1.39 o 
   3  -9   5       35.12       33.43      3.49 o 
   4  -9   5        0.19        1.41      3.27 o 
   5  -9   5        1.15        1.95      0.91 o 
   6  -9   5        0.05       -1.39      1.41 o 
  -7  -8   5        0.22        4.64      1.91 o 
  -6  -8   5        0.21        2.14      1.07 o 
  -5  -8   5        1.63        1.20      1.30 o 
  -4  -8   5        4.46        5.08      1.49 o 
  -3  -8   5        7.57        7.17      0.96 o 
  -2  -8   5        0.16        1.11      1.22 o 
  -1  -8   5        2.34        3.20      0.90 o 
   0  -8   5       13.73       13.92      1.84 o 
   1  -8   5        1.02       -1.13      1.13 o 
   2  -8   5      109.72      106.83      1.07 o 
   3  -8   5       15.21       16.35      1.23 o 
   4  -8   5        1.81        1.94      0.86 o 
   5  -8   5        0.07        0.28      2.60 o 
   6  -8   5        2.61        2.83      1.33 o 
  -7  -7   5        0.14        7.33      1.83 o 
  -6  -7   5        6.88        7.76      1.14 o 
  -5  -7   5        2.05        1.34      0.89 o 
  -4  -7   5        0.27        0.68      1.87 o 
  -3  -7   5       24.28       23.10      1.05 o 
  -2  -7   5       52.68       55.73      3.28 o 
  -1  -7   5       30.52       29.44      1.54 o 
   0  -7   5       27.65       25.61      1.40 o 
   1  -7   5       21.79       19.03      1.52 o 
   2  -7   5       95.54       92.53      1.46 o 
   3  -7   5        0.93        1.78      0.95 o 
   4  -7   5       16.94       15.57      1.00 o 
   5  -7   5        4.56        5.59      1.02 o 
   6  -7   5       12.55       13.69      0.93 o 
   7  -7   5        0.03        2.55      4.24 o 
  -8  -6   5        0.22        5.50      1.37 o 
  -7  -6   5        2.34        2.91      1.27 o 
  -6  -6   5        0.10        3.11      1.50 o 
  -5  -6   5        5.90        6.59      1.13 o 
  -4  -6   5        0.00        0.43      0.80 o 
  -3  -6   5        1.23        3.52      1.32 o 
  -2  -6   5       11.22       11.25      0.78 o 
  -1  -6   5       18.83       21.90      0.89 o 
   0  -6   5       41.48       41.89      1.51 o 
   1  -6   5        5.76        6.42      0.98 o 
   2  -6   5        4.69        6.80      1.11 o 
   3  -6   5       85.62       75.01      1.10 o 
   4  -6   5       19.30       15.56      1.95 o 
   5  -6   5        2.87        3.09      1.68 o 
   6  -6   5        4.74        5.24      0.88 o 
   7  -6   5        2.00        4.33      2.18 o 
  -8  -5   5        0.04        4.31      1.86 o 
  -7  -5   5        0.06        1.02      1.75 o 
  -6  -5   5        0.11        5.07      1.70 o 
  -5  -5   5        1.21        2.03      0.75 o 
  -4  -5   5        0.01        2.44      0.82 o 
  -3  -5   5        0.60       -0.38      0.98 o 
  -2  -5   5       49.36       54.10      1.28 o 
  -1  -5   5        0.60        2.90      0.73 o 
   0  -5   5       12.97       14.08      1.00 o 
   1  -5   5      152.31      145.46      7.18 o 
   2  -5   5        1.18        4.22      2.68 o 
   3  -5   5       42.53       37.88      2.93 o 
   4  -5   5       54.23       53.49      3.05 o 
   5  -5   5       30.17       29.00      2.09 o 
   6  -5   5        0.38        0.66      1.00 o 
   7  -5   5        0.73        5.56      1.30 o 
   8  -5   5       12.21       15.43      1.48 o 
  -9  -4   5        3.51       10.59      2.02 o 
  -8  -4   5       18.20       18.98      1.86 o 
  -7  -4   5        7.43        4.31      1.70 o 
  -6  -4   5        1.15        2.70      1.62 o 
  -5  -4   5       10.77       10.93      0.83 o 
  -4  -4   5        7.36       11.02      0.79 o 
  -3  -4   5      162.82      155.25      4.71 o 
  -2  -4   5       32.90       35.37      1.22 o 
  -1  -4   5        9.63       12.35      0.78 o 
   0  -4   5       91.48       79.74      1.38 o 
   1  -4   5      382.38      355.55     14.02 o 
   2  -4   5      427.02      405.18     45.70 o 
   3  -4   5       16.00       15.08      1.36 o 
   4  -4   5        7.31        5.27      1.11 o 
   5  -4   5        4.97        0.84      1.94 o 
   6  -4   5        0.86       -0.47      1.46 o 
   7  -4   5        0.03        0.12      1.28 o 
   8  -4   5        9.02       13.75      1.44 o 
  -9  -3   5        0.00        4.47      1.40 o 
  -8  -3   5       29.50       31.14      1.40 o 
  -7  -3   5       14.48       14.10      1.67 o 
  -6  -3   5       29.83       32.06      1.24 o 
  -5  -3   5       25.59       21.68      0.85 o 
  -4  -3   5       23.71       24.10      0.86 o 
  -3  -3   5      865.49      902.60     15.15 o 
  -1  -3   5      275.38      340.84      9.40 o 
   0  -3   5      100.34       96.72      6.52 o 
   1  -3   5     1329.33     1300.59     41.06 o 
   2  -3   5       89.23       92.51      4.44 o 
   3  -3   5        7.55        5.87      1.18 o 
   4  -3   5        1.69        2.81      3.15 o 
   5  -3   5        0.55        1.09      2.36 o 
   6  -3   5        2.53        2.09      1.20 o 
   7  -3   5       46.10       46.19      1.40 o 
   8  -3   5       10.28       15.07      1.40 o 
  -9  -2   5        0.70        2.16      1.91 o 
  -8  -2   5        0.04       -0.67      1.75 o 
  -7  -2   5        2.72        4.18      1.67 o 
  -6  -2   5       22.21       21.06      1.24 o 
  -5  -2   5      103.23      102.85      2.06 o 
  -4  -2   5        2.40        1.60      0.78 o 
  -3  -2   5      186.35      187.35      1.35 o 
  -2  -2   5       29.13       30.91      0.97 o 
  -1  -2   5      100.87       91.41      3.76 o 
   0  -2   5       21.49       21.48      1.29 o 
   1  -2   5      394.86      389.63      6.33 o 
   2  -2   5        1.17        3.53      0.96 o 
   3  -2   5        6.45        5.42      0.98 o 
   4  -2   5      114.97      102.88      7.06 o 
   5  -2   5       60.23       58.74      2.05 o 
   6  -2   5        0.37        3.04      3.46 o 
   7  -2   5        0.56        1.02      1.23 o 
   8  -2   5        0.04        1.21      1.47 o 
  -9  -1   5        1.70        5.36      1.86 o 
  -8  -1   5        9.02        8.46      1.24 o 
  -7  -1   5        6.57        8.09      1.21 o 
  -6  -1   5        3.22        3.77      1.64 o 
  -5  -1   5       74.40       72.47      4.16 o 
  -4  -1   5        5.07        4.82      0.75 o 
  -3  -1   5       25.05       21.63      1.66 o 
  -2  -1   5       11.58       17.79      0.80 o 
  -1  -1   5        3.91        1.65      0.80 o 
   0  -1   5        0.05        4.77      3.07 o 
   1  -1   5      243.01      246.33      8.95 o 
   2  -1   5       20.54       17.06      1.69 o 
   3  -1   5        6.48        7.47      0.86 o 
   4  -1   5      230.32      220.13      3.49 o 
   5  -1   5       39.44       40.75      1.10 o 
   6  -1   5        0.02        0.65      1.93 o 
   7  -1   5       13.91       13.34      1.28 o 
   8  -1   5        2.73        1.96      1.37 o 
  -9   0   5        0.99        5.28      1.86 o 
  -8   0   5        0.79        3.18      1.19 o 
  -7   0   5        4.31        3.32      1.16 o 
  -6   0   5        0.06        0.28      0.89 o 
  -5   0   5       36.90       40.74      1.10 o 
  -4   0   5      108.28      114.03      1.41 o 
  -3   0   5       20.15       17.16      0.76 o 
  -2   0   5       58.83       65.05      0.81 o 
  -1   0   5        6.36        4.75      0.77 o 
   0   0   5       82.53       73.38      2.42 o 
   1   0   5       47.40       50.89      1.90 o 
   2   0   5       53.99       65.44      1.84 o 
   3   0   5       33.41       38.91      2.10 o 
   4   0   5       38.82       37.29      1.77 o 
   5   0   5      512.42      502.65     13.24 o 
   6   0   5        0.04        1.15      0.98 o 
   7   0   5        0.63        2.61      1.25 o 
   8   0   5       13.69       13.36      1.72 o 
  -9   1   5        8.69        7.14      1.35 o 
  -8   1   5       12.94        8.98      1.24 o 
  -7   1   5        6.68        8.40      0.93 o 
  -6   1   5        0.35        1.34      0.90 o 
  -5   1   5        6.14        5.71      0.96 o 
  -4   1   5        4.18        4.88      1.67 o 
  -3   1   5       34.95       42.43      0.86 o 
  -2   1   5        1.49        1.69      0.91 o 
  -1   1   5      312.56      334.38      7.03 o 
   0   1   5      165.44      196.56      2.98 o 
   1   1   5      556.77      627.62      8.20 o 
   2   1   5      795.27      901.00     37.93 o 
   3   1   5       36.58       34.46      1.25 o 
   4   1   5       19.15       19.63      3.07 o 
   5   1   5        6.88        6.87      2.48 o 
   6   1   5        2.05        3.78      2.44 o 
   7   1   5       10.05        9.18      1.42 o 
   8   1   5        5.26        5.16      1.85 o 
  -9   2   5        7.18        6.58      1.89 o 
  -8   2   5        2.81        4.47      1.68 o 
  -7   2   5        0.28        1.53      1.02 o 
  -6   2   5       26.69       22.97      1.00 o 
  -5   2   5       17.64       17.65      1.20 o 
  -4   2   5        2.62        2.22      0.80 o 
  -3   2   5       48.40       38.30      1.05 o 
  -2   2   5      430.72      378.00      8.10 o 
  -1   2   5      830.57      883.58     14.14 o 
   0   2   5        0.46       -0.56      0.95 o 
   1   2   5      376.82      423.68     10.49 o 
   2   2   5      375.24      387.00      5.29 o 
   3   2   5        0.74        2.55      1.23 o 
   4   2   5       10.52        9.40      1.11 o 
   5   2   5      151.06      136.46      1.68 o 
   6   2   5        1.15        3.28      1.21 o 
   7   2   5        9.55       11.05      1.89 o 
   8   2   5        0.75        2.05      2.48 o 
  -9   3   5        0.02       -0.38      1.29 o 
  -8   3   5        4.91        4.78      1.10 o 
  -7   3   5        0.56        1.16      0.99 o 
  -6   3   5       47.99       46.70      1.23 o 
  -5   3   5        1.66        3.09      1.32 o 
  -4   3   5       96.12       85.89      1.87 o 
  -3   3   5      124.37      145.21      2.08 o 
  -2   3   5      355.41      397.16     18.44 o 
  -1   3   5       87.74       97.90      1.36 o 
   0   3   5        0.87        0.97      1.21 o 
   1   3   5      350.80      381.02      4.48 o 
   2   3   5        1.53       -0.38      0.80 o 
   3   3   5        0.12       -1.14      1.15 o 
   4   3   5       81.26       70.16      3.58 o 
   5   3   5       22.09       22.30      1.78 o 
   6   3   5        2.17        6.20      1.78 o 
   7   3   5        5.30        7.09      1.94 o 
   8   3   5        5.59        7.97      1.23 o 
  -9   4   5       10.71       14.94      1.94 o 
  -8   4   5       12.17       11.83      1.12 o 
  -7   4   5        3.44        2.47      1.22 o 
  -6   4   5      356.25      345.47      3.71 o 
  -5   4   5       54.17       55.90      1.91 o 
  -4   4   5        4.38        3.88      1.83 o 
  -3   4   5      269.57      267.29      4.03 o 
  -2   4   5       19.50       14.45      1.62 o 
  -1   4   5        0.63        2.56      1.19 o 
   0   4   5        0.20        2.59      1.56 o 
   1   4   5       10.86       12.45      1.19 o 
   2   4   5        8.66       11.91      1.70 o 
   3   4   5       20.80       19.33      1.70 o 
   4   4   5        6.57        8.38      1.19 o 
   5   4   5        1.27        2.64      1.67 o 
   6   4   5        7.76        8.11      1.81 o 
   7   4   5        4.39        5.12      1.17 o 
  -9   5   5        0.66        3.32      1.26 o 
  -8   5   5        3.57        3.86      1.10 o 
  -7   5   5        6.81        6.14      1.01 o 
  -6   5   5        0.92        2.02      0.84 o 
  -5   5   5       51.14       46.63      2.51 o 
  -4   5   5       13.80       13.31      0.97 o 
  -3   5   5        1.84        3.08      0.92 o 
  -2   5   5        3.15        4.06      0.94 o 
  -1   5   5       26.41       23.03     12.45 o 
   0   5   5        6.85        5.80      1.62 o 
   1   5   5       11.79        8.47      1.77 o 
   2   5   5        2.19        2.27      0.96 o 
   3   5   5       34.79       31.97      1.67 o 
   4   5   5        1.96        1.27      1.16 o 
   5   5   5        0.72       -0.44      1.22 o 
   6   5   5        0.45        1.33      1.17 o 
   7   5   5        0.01        0.97      1.18 o 
  -8   6   5        6.61        7.99      1.11 o 
  -7   6   5        1.84        3.06      1.15 o 
  -6   6   5        4.36        6.54      1.22 o 
  -5   6   5        7.58       10.18      1.62 o 
  -4   6   5       29.50       31.30      1.82 o 
  -3   6   5        0.00        1.31      2.06 o 
  -2   6   5       54.15       51.50      3.56 o 
  -1   6   5        1.58        1.40      1.68 o 
   0   6   5       69.98       66.23      4.20 o 
   1   6   5      391.12      401.56      5.86 o 
   2   6   5       11.05       11.94      1.44 o 
   3   6   5       86.50       69.78      8.42 o 
   4   6   5       63.27       49.57     12.16 o 
   5   6   5       10.32        8.52      1.01 o 
   6   6   5        1.12        1.23      1.09 o 
   7   6   5        0.01        2.52      1.17 o 
  -8   7   5        8.55        9.48      1.47 o 
  -7   7   5        1.02        1.27      1.39 o 
  -6   7   5       28.04       28.23      1.31 o 
  -5   7   5       24.99       26.97      1.40 o 
  -4   7   5       12.88       10.68      1.54 o 
  -3   7   5       48.50       35.23      1.32 o 
  -2   7   5       28.67       22.69      2.20 o 
  -1   7   5      105.81       86.53      5.85 o 
   0   7   5       39.35       37.80      1.02 o 
   1   7   5      294.28      291.96      1.66 o 
   2   7   5        1.53        2.92      0.75 o 
   3   7   5        1.84        3.89      0.96 o 
   4   7   5        2.70        3.09      1.00 o 
   5   7   5        2.74        2.27      1.33 o 
   6   7   5        8.51       11.34      1.15 o 
  -7   8   5       18.39       19.64      1.95 o 
  -6   8   5       17.95       19.95      1.48 o 
  -5   8   5        0.29        0.66      1.07 o 
  -4   8   5       18.32       14.50      1.27 o 
  -3   8   5       12.22       12.91      1.73 o 
  -2   8   5       30.66       23.95      1.69 o 
  -1   8   5       13.11       14.75      1.14 o 
   0   8   5        3.23        5.87      2.45 o 
   1   8   5        2.67        4.65      0.97 o 
   2   8   5        1.51        1.96      1.06 o 
   3   8   5        1.59        2.28      1.06 o 
   4   8   5        3.15        5.97      1.03 o 
   5   8   5        0.03        0.81      1.42 o 
  -6   9   5        1.42        6.24      1.89 o 
  -5   9   5        5.29        7.98      1.78 o 
  -4   9   5        0.56        5.31      1.21 o 
  -3   9   5        6.06        6.74      1.72 o 
  -2   9   5        8.32        7.36      1.16 o 
  -1   9   5        1.94        2.87      1.71 o 
   0   9   5        4.00        5.64      1.51 o 
   1   9   5       11.08        8.21      2.30 o 
   2   9   5        2.59        4.80      1.50 o 
   3   9   5        5.00        5.65      1.20 o 
   4   9   5        3.00        2.28      1.11 o 
  -5  10   5        0.57       -1.02      1.35 o 
  -4  10   5        3.64        5.71      1.32 o 
  -3  10   5        3.14        2.45      1.78 o 
  -2  10   5        0.87        0.78      1.00 o 
  -1  10   5        8.53        8.14      0.88 o 
   0  10   5        2.77        2.43      2.20 o 
   1  10   5        1.37        2.69      1.32 o 
   2  10   5        3.35        4.22      3.26 o 
   3  10   5        0.84        0.93      1.36 o 
  -4  11   5        0.00        2.78      1.40 o 
  -3  11   5        1.30       -0.63      2.06 o 
  -2  11   5        2.90        4.76      1.35 o 
  -1  11   5        0.01       -0.30      1.35 o 
   0  11   5       13.17       15.54      1.66 o 
   1  11   5        8.08        8.89      1.01 o 
   2  11   5        1.40        1.52      1.15 o 
  -2 -12   6        3.15        3.56      1.00 o 
  -1 -12   6        6.63        6.45      1.00 o 
   0 -12   6        1.53        3.11      0.89 o 
   1 -12   6        0.79        0.78      0.99 o 
   2 -12   6        0.91        1.67      2.02 o 
  -4 -11   6        6.08        2.81      1.04 o 
  -3 -11   6        0.00        0.24      1.75 o 
  -2 -11   6        0.41        0.32      0.84 o 
  -1 -11   6        0.54        2.22      1.77 o 
   0 -11   6       11.76       11.01      0.94 o 
   1 -11   6       41.45       36.04      2.30 o 
   2 -11   6        2.21        2.22      1.36 o 
   3 -11   6        0.00        2.25      1.70 o 
  -5 -10   6        0.56        3.87      1.58 o 
  -4 -10   6        0.37       -1.19      1.87 o 
  -3 -10   6        0.02        1.89      0.80 o 
  -2 -10   6        0.86       -0.78      0.80 o 
  -1 -10   6        0.14        1.21      0.79 o 
   0 -10   6       19.69       20.64      0.83 o 
   1 -10   6       21.63       21.51      1.72 o 
   2 -10   6        0.32        0.25      1.24 o 
   3 -10   6        0.41        7.34      2.16 o 
   4 -10   6        7.10        6.43      2.63 o 
   5 -10   6        0.12        0.17      3.37 o 
  -6  -9   6        0.21        1.59      2.40 o 
  -5  -9   6        0.04        0.38      1.91 o 
  -4  -9   6        5.26        5.96      1.11 o 
  -3  -9   6        3.40        3.41      0.88 o 
  -2  -9   6        2.16        3.05      0.83 o 
  -1  -9   6        0.04        0.77      1.65 o 
   0  -9   6        1.89        4.36      0.69 o 
   1  -9   6       19.10       21.08      1.19 o 
   2  -9   6       64.94       62.78      3.52 o 
   3  -9   6        0.12        1.94      0.86 o 
   4  -9   6        0.02        2.01      1.04 o 
   5  -9   6        7.64        8.67      1.11 o 
  -7  -8   6        0.19       -1.99      1.99 o 
  -6  -8   6        0.08       -2.74      2.74 o 
  -5  -8   6        4.09       11.13      3.91 o 
  -4  -8   6        1.78        3.51      1.33 o 
  -3  -8   6       11.30       11.26      1.78 o 
  -2  -8   6       66.91       67.83      1.04 o 
  -1  -8   6       49.76       50.92      1.04 o 
   0  -8   6        0.76        1.42      1.77 o 
   1  -8   6        9.30        9.36      1.95 o 
   2  -8   6       48.29       49.70      4.53 o 
   3  -8   6        9.34       12.00      1.32 o 
   4  -8   6        0.28        3.74      2.09 o 
   5  -8   6        0.07        3.15      1.21 o 
   6  -8   6        1.21        1.57      3.19 o 
  -7  -7   6        0.02        1.00      1.37 o 
  -6  -7   6        9.18       11.26      0.96 o 
  -5  -7   6       24.94       22.50      0.85 o 
  -4  -7   6       11.25       11.04      0.97 o 
  -3  -7   6        1.35        0.81      0.96 o 
  -2  -7   6        4.82        4.93      1.00 o 
  -1  -7   6        1.81        3.16      0.83 o 
   0  -7   6        4.11        5.36      0.84 o 
   1  -7   6        0.21        0.07      0.94 o 
   2  -7   6        3.17        1.71      1.81 o 
   3  -7   6        0.16        1.42      0.96 o 
   4  -7   6       25.31       24.94      1.62 o 
   5  -7   6       31.52       24.45      1.32 o 
   6  -7   6        0.11        6.39      2.63 o 
   7  -7   6        0.02        2.91      3.71 o 
  -8  -6   6        9.14       11.78      1.91 o 
  -7  -6   6        0.35        7.06      1.78 o 
  -6  -6   6       11.86        9.62      0.94 o 
  -5  -6   6        1.60        1.54      0.79 o 
  -4  -6   6        4.01        4.11      1.15 o 
  -3  -6   6        0.61        0.93      0.95 o 
  -2  -6   6        0.03        1.93      0.97 o 
  -1  -6   6       10.64       14.85      0.91 o 
   0  -6   6        1.22        0.36      0.84 o 
   1  -6   6        5.77        7.97      1.21 o 
   2  -6   6       28.40       31.52      1.54 o 
   3  -6   6        6.17        8.57      2.30 o 
   4  -6   6       22.08       19.34      1.02 o 
   5  -6   6       56.65       54.89      1.81 o 
   6  -6   6        5.34        8.54      1.55 o 
   7  -6   6        2.55        4.41      1.12 o 
  -8  -5   6        2.25        6.14      1.91 o 
  -7  -5   6        0.05        1.19      1.75 o 
  -6  -5   6        1.95        0.51      0.90 o 
  -5  -5   6        1.17        1.93      0.80 o 
  -4  -5   6       11.25       11.26      0.95 o 
  -3  -5   6        0.05       -0.98      0.98 o 
  -2  -5   6        3.95        3.53      0.84 o 
  -1  -5   6       23.42       23.63      1.02 o 
   0  -5   6       40.24       46.96      1.54 o 
   1  -5   6       18.88       21.25      1.23 o 
   2  -5   6        6.15        6.42      1.70 o 
   3  -5   6        1.14        5.49      2.59 o 
   4  -5   6       17.18       16.58      1.83 o 
   5  -5   6        1.64        1.28      0.99 o 
   6  -5   6        6.63        5.30      1.07 o 
   7  -5   6       11.04       13.54      1.12 o 
  -9  -4   6        0.21       -1.43      1.43 o 
  -8  -4   6        1.48        2.51      1.83 o 
  -7  -4   6        0.87        4.29      1.62 o 
  -6  -4   6        0.50        5.31      1.64 o 
  -5  -4   6       21.57       20.43      0.89 o 
  -4  -4   6        0.93        2.14      1.12 o 
  -3  -4   6       35.37       33.72      1.03 o 
  -2  -4   6       38.23       39.87      1.77 o 
  -1  -4   6        0.14        1.22      0.96 o 
   0  -4   6      147.06      151.90      3.92 o 
   1  -4   6       66.48       79.15      3.48 o 
   2  -4   6       57.91       59.81      1.33 o 
   3  -4   6       39.65       38.26      2.08 o 
   4  -4   6        0.31        1.84      0.96 o 
   5  -4   6        6.18        7.34      1.19 o 
   6  -4   6        0.03        0.71      2.02 o 
   7  -4   6        9.79       11.89      1.13 o 
   8  -4   6        0.38        1.97      1.60 o 
  -9  -3   6        0.35       -1.35      2.02 o 
  -8  -3   6        2.04        4.12      1.29 o 
  -7  -3   6        2.55        1.91      1.21 o 
  -6  -3   6        6.88        9.25      1.13 o 
  -5  -3   6        0.30       -0.21      0.85 o 
  -4  -3   6        5.50        7.04      1.01 o 
  -3  -3   6        1.38        2.41      0.67 o 
  -2  -3   6      132.82      150.29      3.00 o 
  -1  -3   6       30.10       30.69      0.83 o 
   0  -3   6       34.56       35.17      1.24 o 
   1  -3   6       13.70       13.72      1.12 o 
   2  -3   6       64.75       60.26      4.09 o 
   3  -3   6       29.91       31.00      1.24 o 
   4  -3   6        3.72        3.86      1.74 o 
   5  -3   6        9.30        9.07      0.96 o 
   6  -3   6        0.59       -1.19      1.21 o 
   7  -3   6        1.34        6.52      1.59 o 
   8  -3   6        0.39       -0.24      1.41 o 
  -9  -2   6        0.02        2.59      1.89 o 
  -8  -2   6        0.05       -1.37      1.78 o 
  -7  -2   6        0.94        2.18      1.64 o 
  -6  -2   6        3.60        4.59      1.32 o 
  -5  -2   6       26.98       24.04      0.83 o 
  -4  -2   6       32.72       29.70      0.79 o 
  -3  -2   6       61.30       59.49      1.35 o 
  -2  -2   6     1855.81     1852.40     28.85 o 
  -1  -2   6      157.53      203.51      3.49 o 
   0  -2   6        1.32        1.01      1.23 o 
   1  -2   6        0.06        1.16      0.86 o 
   2  -2   6       23.79       24.55      1.03 o 
   3  -2   6       69.73       66.51      1.29 o 
   4  -2   6      362.92      328.93      6.62 o 
   5  -2   6       14.04       14.85      1.02 o 
   6  -2   6       55.64       48.93      1.50 o 
   7  -2   6       73.54       72.16      3.25 o 
   8  -2   6       18.35       21.33      2.60 o 
  -9  -1   6        1.56        0.05      1.91 o 
  -8  -1   6        2.02        3.61      1.75 o 
  -7  -1   6        3.34        4.10      1.16 o 
  -6  -1   6      150.73      145.85      2.84 o 
  -5  -1   6      120.63      116.39      2.20 o 
  -4  -1   6       32.32       27.08      0.85 o 
  -3  -1   6      132.98      137.37      0.96 o 
  -2  -1   6      464.45      450.61      1.76 o 
  -1  -1   6       26.10       20.21      1.68 o 
   0  -1   6      227.96      232.43      1.56 o 
   1  -1   6        0.29        0.73      1.29 o 
   2  -1   6       91.70       93.12      3.46 o 
   3  -1   6       70.49       60.83      3.01 o 
   4  -1   6      449.79      396.67     16.17 o 
   5  -1   6        6.96        7.64      1.09 o 
   6  -1   6        8.50        8.64      2.60 o 
   7  -1   6       17.13       18.89      1.32 o 
   8  -1   6        0.49        0.43      1.42 o 
  -9   0   6        8.23        5.28      1.40 o 
  -8   0   6        4.27        7.55      1.78 o 
  -7   0   6        1.04        1.98      1.40 o 
  -6   0   6        0.54        1.06      0.91 o 
  -5   0   6        1.85        1.79      1.17 o 
  -4   0   6       40.27       41.80      1.11 o 
  -3   0   6        4.65        6.47      0.74 o 
  -2   0   6      140.26      116.80      1.57 o 
  -1   0   6      115.00       91.39      2.77 o 
   0   0   6        2.65        2.90      0.96 o 
   1   0   6      205.00      193.72      6.49 o 
   2   0   6        6.41        5.18      1.16 o 
   3   0   6        9.44        9.97      2.12 o 
   4   0   6       10.00       11.54      1.25 o 
   5   0   6        7.89        9.05      1.18 o 
   6   0   6        0.22        1.42      1.21 o 
   7   0   6        0.16        1.31      4.03 o 
   8   0   6        0.02        0.90      1.44 o 
  -9   1   6        1.59        4.18      1.91 o 
  -8   1   6        1.19        3.53      1.27 o 
  -7   1   6        0.80        1.10      1.11 o 
  -6   1   6        0.31        1.27      0.93 o 
  -5   1   6        0.23        1.53      0.94 o 
  -4   1   6       63.83       64.73      0.99 o 
  -3   1   6       11.08       10.81      0.84 o 
  -2   1   6      289.40      299.23      2.36 o 
  -1   1   6      183.24      196.47      2.93 o 
   0   1   6       38.58       41.51      1.08 o 
   1   1   6       32.01       29.67      1.83 o 
   2   1   6       21.94       20.70      1.97 o 
   3   1   6        1.29        1.81      4.06 o 
   4   1   6        6.85        5.92      1.24 o 
   5   1   6        0.05       -0.55      0.95 o 
   6   1   6        0.68        1.39      1.21 o 
   7   1   6        3.74        4.62      1.30 o 
   8   1   6        0.00       -0.30      1.42 o 
  -9   2   6        1.27        2.29      1.94 o 
  -8   2   6        2.87        3.51      0.99 o 
  -7   2   6        4.94        6.04      1.13 o 
  -6   2   6       39.17       44.83      2.18 o 
  -5   2   6       42.41       39.30      0.93 o 
  -4   2   6        5.77        8.45      2.55 o 
  -3   2   6      404.40      415.25     12.59 o 
  -2   2   6      101.92      110.84      1.46 o 
  -1   2   6       27.30       25.71      1.29 o 
   0   2   6      145.77      172.46      1.51 o 
   1   2   6        3.31        5.88      1.10 o 
   2   2   6       17.99       25.65      0.87 o 
   3   2   6       45.85       56.22      2.75 o 
   4   2   6       10.73        9.41      2.05 o 
   5   2   6        4.58        4.59      1.19 o 
   6   2   6       19.90       20.16      1.43 o 
   7   2   6        7.74        9.36      1.33 o 
  -9   3   6        3.22        3.67      1.30 o 
  -8   3   6        0.23        1.52      1.12 o 
  -7   3   6       50.21       49.41      0.98 o 
  -6   3   6      304.67      308.30      3.85 o 
  -5   3   6        7.11        8.63      0.96 o 
  -4   3   6       79.02       83.97      1.13 o 
  -3   3   6       82.68       87.71      1.89 o 
  -2   3   6        0.08        4.59      1.25 o 
  -1   3   6       68.63       80.00      3.98 o 
   0   3   6        0.03       -1.08      1.62 o 
   1   3   6       34.29       39.68      1.04 o 
   2   3   6       23.24       14.72      1.33 o 
   3   3   6      163.10      142.85      2.06 o 
   4   3   6       42.50       33.15      1.47 o 
   5   3   6        5.17        5.02      1.18 o 
   6   3   6        9.19       11.94      1.83 o 
   7   3   6        0.19        2.10      1.94 o 
  -9   4   6        2.92        4.55      1.25 o 
  -8   4   6        3.95        3.14      1.07 o 
  -7   4   6       62.95       59.39      1.15 o 
  -6   4   6       30.30       32.24      1.07 o 
  -5   4   6        3.41        3.51      0.74 o 
  -4   4   6        0.64        1.96      1.25 o 
  -3   4   6      134.04      103.67     56.74 o 
  -2   4   6        1.65        5.17      1.59 o 
  -1   4   6        8.99        6.06      1.32 o 
   0   4   6      178.88      161.54      2.06 o 
   1   4   6       52.37       44.90      1.70 o 
   2   4   6        8.92        9.35      1.70 o 
   3   4   6       60.62       47.16      1.78 o 
   4   4   6        0.85       -0.51      1.16 o 
   5   4   6        0.55        1.54      1.70 o 
   6   4   6        2.14        3.48      1.83 o 
   7   4   6        8.03       11.71      3.30 o 
  -8   5   6        1.39        3.52      1.08 o 
  -7   5   6        0.29        1.64      1.03 o 
  -6   5   6       23.73       20.70      1.29 o 
  -5   5   6        7.35        9.58      1.16 o 
  -4   5   6        1.17        1.86      0.88 o 
  -3   5   6       99.27      106.89      1.19 o 
  -2   5   6        5.45        7.61      2.29 o 
  -1   5   6       48.37       47.62      1.75 o 
   0   5   6      967.12      950.11      3.49 o 
   1   5   6       60.17       50.65      1.32 o 
   2   5   6       24.18       27.80      1.27 o 
   3   5   6       68.11       60.79      1.75 o 
   4   5   6       10.96       12.29      1.75 o 
   5   5   6        0.09        3.37      1.12 o 
   6   5   6        0.40        3.23      1.30 o 
   7   5   6        3.36        4.85      1.18 o 
  -8   6   6        9.39       12.24      1.82 o 
  -7   6   6        0.27        1.02      1.06 o 
  -6   6   6        4.14        4.04      0.87 o 
  -5   6   6        3.19        3.80      0.75 o 
  -4   6   6       16.25       15.12      0.88 o 
  -3   6   6        0.40        0.64      1.11 o 
  -2   6   6       45.28       36.45      9.12 o 
  -1   6   6       33.55       27.86      1.93 o 
   0   6   6        5.35        8.73      3.10 o 
   1   6   6      272.81      263.98     10.09 o 
   2   6   6        6.67        5.70      1.27 o 
   3   6   6        7.84        7.57      0.99 o 
   4   6   6       21.71       26.42      1.26 o 
   5   6   6        1.61        0.31      1.03 o 
   6   6   6        2.00        4.17      1.55 o 
  -7   7   6       10.29       11.21      2.64 o 
  -6   7   6        0.84        3.13      1.03 o 
  -5   7   6        0.24        1.86      0.90 o 
  -4   7   6        2.79        2.91      1.95 o 
  -3   7   6       13.86       10.00      0.84 o 
  -2   7   6       27.72       24.28      3.21 o 
  -1   7   6        8.16        7.52      0.81 o 
   0   7   6       12.65       10.55      1.14 o 
   1   7   6        5.11        4.46      0.95 o 
   2   7   6        3.53        4.28      0.91 o 
   3   7   6       10.19       11.65      1.77 o 
   4   7   6        2.29        5.19      1.09 o 
   5   7   6        0.28        1.26      1.09 o 
   6   7   6        0.02        1.49      1.18 o 
  -7   8   6        0.00        1.85      0.99 o 
  -6   8   6        9.06       11.44      1.34 o 
  -5   8   6       23.31       25.57      1.40 o 
  -4   8   6        0.05        0.49      2.94 o 
  -3   8   6       47.20       39.35      1.07 o 
  -2   8   6       72.66       72.66      1.38 o 
  -1   8   6        2.18        2.64      1.04 o 
   0   8   6        3.49        3.35      0.96 o 
   1   8   6       22.06       21.26      2.45 o 
   2   8   6        0.85        2.21      1.39 o 
   3   8   6       12.87       13.90      0.93 o 
   4   8   6        0.42        1.96      0.92 o 
   5   8   6        0.13       -0.14      1.14 o 
  -6   9   6       21.26       24.08      1.02 o 
  -5   9   6        6.38        7.36      1.15 o 
  -4   9   6        0.33       -0.67      2.53 o 
  -3   9   6       16.25       15.31      0.87 o 
  -2   9   6        0.01       -1.35      1.37 o 
  -1   9   6        0.12        1.91      1.18 o 
   0   9   6       13.55       15.27      1.02 o 
   1   9   6       13.20       14.88      1.05 o 
   2   9   6        7.84        8.53      3.72 o 
   3   9   6        8.65       10.89      1.17 o 
   4   9   6        7.88       13.33      2.04 o 
  -5  10   6        9.00       10.61      2.92 o 
  -4  10   6        1.34        1.65      1.08 o 
  -3  10   6        0.33        0.39      2.06 o 
  -2  10   6        0.16        2.96      1.09 o 
  -1  10   6       10.62       11.04      4.56 o 
   0  10   6       10.25       11.26      1.32 o 
   1  10   6       17.97       17.55      1.13 o 
   2  10   6       15.91       18.54      1.67 o 
   3  10   6        0.00       -0.22      1.15 o 
  -3  11   6        5.50        4.81      1.62 o 
  -2  11   6        0.03       -0.98      0.98 o 
  -1  11   6        1.66        2.33      0.97 o 
   0  11   6        0.03        0.27      1.02 o 
   1  11   6        2.42        5.35      4.74 o 
   0 -12   7        0.18        3.75      1.23 o 
  -3 -11   7        0.48       -0.78      1.46 o 
  -2 -11   7        0.40        2.61      0.97 o 
  -1 -11   7        0.02        0.42      1.45 o 
   0 -11   7        4.24        7.16      1.08 o 
   1 -11   7        8.53        6.63      0.86 o 
   2 -11   7        5.51        4.60      0.95 o 
   3 -11   7        1.35        6.56      1.79 o 
  -5 -10   7        1.04        0.68      1.72 o 
  -4 -10   7        0.86        2.28      1.10 o 
  -3 -10   7        0.34        1.16      1.06 o 
  -2 -10   7        0.30        1.91      0.91 o 
  -1 -10   7        4.38        5.00      1.03 o 
   0 -10   7       10.59       12.08      2.02 o 
   1 -10   7       98.32       94.51      3.24 o 
   2 -10   7        6.78       10.73      1.47 o 
   3 -10   7        2.45        2.11      1.95 o 
   4 -10   7        5.76        8.44      1.01 o 
  -6  -9   7        0.52        3.39      1.17 o 
  -5  -9   7        0.84       -0.07      1.11 o 
  -4  -9   7        0.99        1.99      1.84 o 
  -3  -9   7        4.75        5.31      0.88 o 
  -2  -9   7       12.09       11.22      1.89 o 
  -1  -9   7        1.13        1.19      1.44 o 
   0  -9   7        3.23        4.41      1.07 o 
   1  -9   7        3.86        6.18      1.01 o 
   2  -9   7        0.09        0.05      1.19 o 
   3  -9   7        0.26        3.27      0.88 o 
   4  -9   7        0.00        1.02      1.93 o 
   5  -9   7        1.80        5.58      1.17 o 
  -6  -8   7        0.21        1.08      1.28 o 
  -5  -8   7        0.03        2.07      1.89 o 
  -4  -8   7        0.25        0.60      0.77 o 
  -3  -8   7        1.18        2.62      0.86 o 
  -2  -8   7        0.11       -1.05      1.94 o 
  -1  -8   7        2.35        3.65      0.80 o 
   0  -8   7        8.25        9.67      0.89 o 
   1  -8   7        0.04        1.56      0.97 o 
   2  -8   7       35.81       38.58      2.43 o 
   3  -8   7        9.58        8.28      3.09 o 
   4  -8   7        0.20       -1.15      1.58 o 
   5  -8   7        0.14        4.69      3.56 o 
   6  -8   7        0.06        3.47      5.65 o 
  -7  -7   7        0.14        5.04      1.86 o 
  -6  -7   7        0.04       -0.65      0.83 o 
  -5  -7   7        0.30        2.19      1.13 o 
  -4  -7   7        3.69        3.32      0.85 o 
  -3  -7   7        0.34        3.21      0.96 o 
  -2  -7   7       14.40       11.01      0.77 o 
  -1  -7   7        0.01       -0.80      0.80 o 
   0  -7   7        6.76        7.47      1.01 o 
   1  -7   7       10.62       12.72      1.62 o 
   2  -7   7        2.05        3.26      1.86 o 
   3  -7   7       26.49       28.90      1.04 o 
   4  -7   7        0.01        0.70      2.48 o 
   5  -7   7        0.01        3.35      2.84 o 
   6  -7   7        1.57        1.11      2.06 o 
  -8  -6   7        3.00       -1.08      2.05 o 
  -7  -6   7        0.00       -0.49      1.86 o 
  -6  -6   7        8.74        9.22      0.75 o 
  -5  -6   7       27.15       23.17      1.75 o 
  -4  -6   7        1.26        2.52      0.83 o 
  -3  -6   7        3.57        3.76      1.25 o 
  -2  -6   7       11.79       13.72      0.88 o 
  -1  -6   7        1.29        1.49      0.88 o 
   0  -6   7      121.27      113.42      2.96 o 
   1  -6   7       49.28       49.55      4.28 o 
   2  -6   7        1.60        1.82      0.80 o 
   3  -6   7        5.15        5.39      0.84 o 
   4  -6   7       18.78       16.45      2.21 o 
   5  -6   7       26.00       21.60      1.29 o 
   6  -6   7        0.36        0.93      2.16 o 
   7  -6   7        3.54        3.20      1.67 o 
  -8  -5   7       11.31        8.52      1.43 o 
  -7  -5   7        0.11       -1.67      1.75 o 
  -6  -5   7        5.83        5.90      0.72 o 
  -5  -5   7        0.24        0.40      1.19 o 
  -4  -5   7       43.84       42.79      1.05 o 
  -3  -5   7      287.96      290.15      6.87 o 
  -2  -5   7       14.33       17.23      1.29 o 
  -1  -5   7        6.37        6.49      1.53 o 
   0  -5   7       27.85       20.33      1.02 o 
   1  -5   7       56.69       60.80      2.54 o 
   2  -5   7       10.69        9.67      0.94 o 
   3  -5   7        0.07        2.15      3.14 o 
   4  -5   7        3.23        1.74      1.01 o 
   5  -5   7        2.33        3.10      1.55 o 
   6  -5   7       11.55       11.00      1.17 o 
   7  -5   7        2.21        1.89      1.38 o 
  -8  -4   7        0.47       -1.02      1.89 o 
  -7  -4   7        3.42        1.70      1.67 o 
  -6  -4   7        3.29        5.07      1.26 o 
  -5  -4   7        0.74        2.89      1.19 o 
  -4  -4   7       53.45       52.20      4.79 o 
  -3  -4   7       32.99       26.11      0.84 o 
  -2  -4   7       70.31       71.37      0.92 o 
  -1  -4   7       18.73       17.53      0.90 o 
   0  -4   7       89.74       82.08      1.05 o 
   1  -4   7        7.90        7.18      1.02 o 
   2  -4   7        5.66        8.12      0.84 o 
   3  -4   7       11.58       14.31      1.15 o 
   4  -4   7        7.74        7.90      1.17 o 
   5  -4   7        2.20        2.08      0.84 o 
   6  -4   7        6.92        9.56      1.31 o 
   7  -4   7        4.32        4.38      3.61 o 
  -9  -3   7        1.05        5.50      1.97 o 
  -8  -3   7        1.84       -0.92      1.32 o 
  -7  -3   7        1.65        6.41      1.75 o 
  -6  -3   7        2.41        6.32      1.21 o 
  -5  -3   7        3.85        4.32      0.82 o 
  -4  -3   7       22.06       19.12      0.87 o 
  -3  -3   7       11.00       10.40      0.71 o 
  -2  -3   7       19.29       19.95      1.03 o 
  -1  -3   7        0.78        0.43      1.58 o 
   0  -3   7       10.85       10.28      1.17 o 
   1  -3   7       14.95       12.36      1.74 o 
   2  -3   7        2.96        3.74      0.96 o 
   3  -3   7      125.33      123.07      2.35 o 
   4  -3   7       13.94       15.54      3.25 o 
   5  -3   7        0.56        1.78      2.33 o 
   6  -3   7        5.86        6.31      1.27 o 
   7  -3   7        5.66        6.95      2.40 o 
  -9  -2   7        0.27        3.72      1.97 o 
  -8  -2   7        1.32        3.15      1.27 o 
  -7  -2   7        0.12        0.81      1.21 o 
  -6  -2   7        5.00        6.17      1.31 o 
  -5  -2   7       60.32       57.96      1.11 o 
  -4  -2   7       28.74       29.15      0.94 o 
  -3  -2   7       31.84       32.48      0.98 o 
  -2  -2   7       26.68       30.30      1.03 o 
  -1  -2   7        3.16        2.57      0.99 o 
   0  -2   7      110.37      119.16      1.26 o 
   1  -2   7       26.03       26.47      2.41 o 
   2  -2   7        0.87        1.97      0.96 o 
   3  -2   7      274.66      267.69     11.90 o 
   4  -2   7      474.21      453.08      9.87 o 
   5  -2   7        1.40        2.93      2.39 o 
   6  -2   7        6.73        5.73      1.24 o 
   7  -2   7       24.15       27.12      1.62 o 
  -9  -1   7        1.45       -0.19      1.97 o 
  -8  -1   7        2.61        9.43      1.27 o 
  -7  -1   7        0.49        0.40      1.70 o 
  -6  -1   7        4.26        6.89      1.10 o 
  -5  -1   7       15.34       13.02      1.83 o 
  -4  -1   7        1.86        3.34      0.75 o 
  -3  -1   7        2.36        2.67      0.94 o 
  -2  -1   7       22.18       24.17      0.90 o 
  -1  -1   7       88.35       93.12      2.15 o 
   0  -1   7       27.34       36.99      1.33 o 
   1  -1   7       27.99       32.42      1.79 o 
   2  -1   7        5.05        5.60      1.33 o 
   3  -1   7       78.30       80.40      2.11 o 
   4  -1   7      139.56      137.90      3.04 o 
   5  -1   7        1.55        2.13      1.51 o 
   6  -1   7        2.88        3.79      1.66 o 
   7  -1   7       28.88       30.33      1.43 o 
  -9   0   7        0.52        7.25      1.89 o 
  -8   0   7        0.36        3.80      1.75 o 
  -7   0   7        3.30        2.75      1.23 o 
  -6   0   7        1.78        1.98      0.94 o 
  -5   0   7        3.54        3.93      0.93 o 
  -4   0   7       18.62       14.23      0.86 o 
  -3   0   7       22.21       19.07      0.88 o 
  -2   0   7      126.96      112.23      1.98 o 
  -1   0   7       47.58       59.69      1.44 o 
   0   0   7      463.50      478.64     22.56 o 
   1   0   7      515.47      528.27     18.06 o 
   2   0   7       51.10       49.05      1.34 o 
   3   0   7      131.04      121.48      1.42 o 
   4   0   7      344.79      313.08      7.35 o 
   5   0   7        0.73        2.20      1.18 o 
   6   0   7        4.70        5.61      1.43 o 
   7   0   7        2.50        1.55      1.34 o 
  -9   1   7        0.08        3.75      1.32 o 
  -8   1   7        1.41        2.45      1.33 o 
  -7   1   7        4.59        4.75      1.15 o 
  -6   1   7       18.31       17.97      0.97 o 
  -5   1   7        7.53        8.71      1.19 o 
  -4   1   7      156.75      164.73      3.50 o 
  -3   1   7      263.56      283.53      4.78 o 
  -2   1   7       87.86       85.13      1.65 o 
  -1   1   7       32.76       32.98      1.07 o 
   0   1   7      126.83      137.09      1.72 o 
   1   1   7        2.26        3.58      1.13 o 
   2   1   7       69.03       59.60      2.35 o 
   3   1   7       25.63       23.13      2.29 o 
   4   1   7        1.53        3.23      1.18 o 
   5   1   7        3.01        5.35      1.22 o 
   6   1   7        0.39        2.33      2.16 o 
   7   1   7        6.26        7.34      1.93 o 
  -9   2   7        1.63        3.91      1.94 o 
  -8   2   7       10.09       11.55      1.29 o 
  -7   2   7      107.12      106.48      3.72 o 
  -6   2   7       10.31       11.09      1.32 o 
  -5   2   7        1.41        0.58      0.78 o 
  -4   2   7       24.68       24.79      1.15 o 
  -3   2   7       19.46       15.65      1.00 o 
  -2   2   7       36.62       36.38      1.22 o 
  -1   2   7      105.92       95.12      1.03 o 
   0   2   7        1.89        0.90      0.96 o 
   1   2   7       51.17       49.42      3.22 o 
   2   2   7       17.73       19.42      2.18 o 
   3   2   7        0.64        1.25      1.19 o 
   4   2   7        3.52        4.44      1.16 o 
   5   2   7        8.20       10.03      2.34 o 
   6   2   7        1.43        5.56      1.48 o 
   7   2   7        1.44        2.74      1.10 o 
  -9   3   7        0.58        1.18      1.11 o 
  -8   3   7        1.13        1.67      1.15 o 
  -7   3   7       20.46       21.27      1.31 o 
  -6   3   7        1.06        1.08      1.05 o 
  -5   3   7        0.32       -0.56      0.84 o 
  -4   3   7       57.13       55.64      1.14 o 
  -3   3   7        1.96        2.37      1.13 o 
  -2   3   7       41.83       46.22      1.56 o 
  -1   3   7       18.68       22.55      1.05 o 
   0   3   7       13.59       10.84      2.14 o 
   1   3   7        0.40       -0.31      1.13 o 
   2   3   7       21.71       19.38      1.18 o 
   3   3   7       26.67       28.67      1.39 o 
   4   3   7        1.58        0.56      1.78 o 
   5   3   7       55.00       45.88      1.12 o 
   6   3   7        0.02        0.78      1.83 o 
   7   3   7        1.00        1.19      2.08 o 
  -8   4   7        2.36        1.01      1.09 o 
  -7   4   7       10.73       10.53      1.07 o 
  -6   4   7      203.07      205.02      1.30 o 
  -5   4   7       16.43       14.08      1.17 o 
  -4   4   7        0.48        0.33      1.16 o 
  -3   4   7       15.03       17.47      1.64 o 
  -2   4   7        0.25        1.62      1.25 o 
  -1   4   7       12.86       12.49      1.06 o 
   0   4   7      161.74      178.06      2.11 o 
   1   4   7       28.15       28.80      1.67 o 
   2   4   7       66.53       61.45      1.81 o 
   3   4   7      111.28       92.84      1.92 o 
   4   4   7       52.44       45.21      1.83 o 
   5   4   7        0.12        1.83      1.81 o 
   6   4   7        0.97        0.92      1.81 o 
   7   4   7        1.74        4.02      1.19 o 
  -8   5   7        0.97        2.20      0.97 o 
  -7   5   7        2.46        4.86      1.05 o 
  -6   5   7        7.36        7.88      0.99 o 
  -5   5   7        8.81        8.16      0.99 o 
  -4   5   7       46.49       46.40      1.06 o 
  -3   5   7        5.84        4.81      0.93 o 
  -2   5   7       18.78       15.58      1.59 o 
  -1   5   7       54.22       55.17      1.32 o 
   0   5   7      575.41      588.59     20.87 o 
   1   5   7       68.12       65.57      1.43 o 
   2   5   7        8.84        8.09      1.64 o 
   3   5   7       27.12       27.61      1.73 o 
   4   5   7        5.29        4.61      1.70 o 
   5   5   7        0.42       -1.59      1.83 o 
   6   5   7        1.00        4.39      1.38 o 
  -8   6   7        0.44        2.06      1.15 o 
  -7   6   7        0.11        4.34      1.31 o 
  -6   6   7        0.70        0.96      1.01 o 
  -5   6   7        0.74        0.09      0.90 o 
  -4   6   7        0.10        4.13      3.60 o 
  -3   6   7        8.29        7.53      2.04 o 
  -2   6   7        2.78        2.52      0.78 o 
  -1   6   7       39.60       32.62      5.64 o 
   0   6   7       73.74       79.77      1.38 o 
   1   6   7        4.23        5.85      1.02 o 
   2   6   7        5.77        4.80      0.95 o 
   3   6   7       18.08       16.57      1.03 o 
   4   6   7        2.72        3.28      1.25 o 
   5   6   7        0.02        1.78      1.29 o 
   6   6   7        2.09        3.88      1.15 o 
  -7   7   7        3.21        4.26      1.19 o 
  -6   7   7       29.65       30.62      1.98 o 
  -5   7   7        0.74        3.39      1.23 o 
  -4   7   7       27.54       23.80      1.59 o 
  -3   7   7       81.37       79.75      1.43 o 
  -2   7   7       16.31       17.41      0.98 o 
  -1   7   7       23.59       21.47      1.17 o 
   0   7   7       92.50       73.88     40.48 o 
   1   7   7        6.12        5.91      1.18 o 
   2   7   7        5.88       11.96      1.36 o 
   3   7   7        3.29        4.92      1.08 o 
   4   7   7        2.28        2.21      0.95 o 
   5   7   7        0.89        2.37      1.12 o 
  -7   8   7        0.48        1.13      1.64 o 
  -6   8   7        5.91        4.83      3.34 o 
  -5   8   7        6.03        9.02      3.48 o 
  -4   8   7       20.83       19.02      2.93 o 
  -3   8   7        7.66        8.41      1.20 o 
  -2   8   7       19.89       23.10      1.23 o 
  -1   8   7        9.26       10.35      2.55 o 
   0   8   7       15.08       15.51      1.20 o 
   1   8   7       15.64       15.46      1.35 o 
   2   8   7        4.48        2.78      0.88 o 
   3   8   7        1.78        1.93      1.38 o 
   4   8   7        0.35        1.69      1.18 o 
  -6   9   7        1.90        3.39      3.77 o 
  -5   9   7        0.08       -1.85      1.85 o 
  -4   9   7        0.13       -0.91      0.91 o 
  -3   9   7        3.40        5.42      1.30 o 
  -2   9   7        0.11        1.50      1.70 o 
  -1   9   7        5.83        7.89      1.11 o 
   0   9   7        8.02       23.48     10.22 o 
   1   9   7        0.73        1.89      1.04 o 
   2   9   7        3.21        2.90      1.90 o 
   3   9   7        0.11        1.13      1.06 o 
  -4  10   7        0.14        3.35      1.64 o 
  -3  10   7        0.00       -1.46      3.62 o 
  -2  10   7        3.33        5.65      1.08 o 
  -1  10   7       36.71       37.38      2.22 o 
   0  10   7        1.86        0.62      1.71 o 
   1  10   7        2.13        2.87      1.70 o 
   2  10   7        0.54       -0.14      1.23 o 
  -2  11   7        8.19        9.08      1.62 o 
  -1  11   7        7.11        7.37      4.34 o 
  -3 -11   8        0.11        2.12      1.36 o 
  -2 -11   8        0.56       -0.89      0.89 o 
  -1 -11   8        1.22        2.96      1.29 o 
   0 -11   8        6.32        8.83      1.53 o 
   1 -11   8       11.81       14.02      1.15 o 
   2 -11   8        0.65       -0.24      2.51 o 
  -4 -10   8        2.21        3.75      1.12 o 
  -3 -10   8        7.13        6.31      1.34 o 
  -2 -10   8        5.99        4.35      1.15 o 
  -1 -10   8        1.17        1.86      0.83 o 
   0 -10   8        0.94        0.97      1.43 o 
   1 -10   8       31.37       30.11      2.22 o 
   2 -10   8       11.90        9.95      3.06 o 
   3 -10   8        0.03        2.12      2.29 o 
  -5  -9   8        1.77        1.86      1.39 o 
  -4  -9   8        1.31        0.19      0.93 o 
  -3  -9   8        0.08        1.72      1.04 o 
  -2  -9   8        0.04        2.60      1.56 o 
  -1  -9   8        3.92        6.16      0.73 o 
   0  -9   8        0.54        0.11      1.05 o 
   1  -9   8       16.09       18.92      2.19 o 
   2  -9   8        2.75        3.45      0.88 o 
   3  -9   8        0.48        3.66      1.91 o 
   4  -9   8        1.97        0.26      1.71 o 
  -6  -8   8        0.63       -0.83      2.25 o 
  -5  -8   8        0.01        3.55      1.30 o 
  -4  -8   8        0.69        1.32      0.86 o 
  -3  -8   8        4.32        4.08      1.28 o 
  -2  -8   8        1.64        4.40      0.86 o 
  -1  -8   8        1.22        2.78      0.85 o 
   0  -8   8        1.70        3.10      0.75 o 
   1  -8   8        7.48        7.06      1.59 o 
   2  -8   8        0.52        1.26      0.83 o 
   3  -8   8       12.48       13.38      1.79 o 
   4  -8   8        9.27        7.35      1.35 o 
   5  -8   8        3.06        3.71      1.68 o 
  -6  -7   8        1.11        1.31      1.23 o 
  -5  -7   8        0.37        2.41      1.36 o 
  -4  -7   8        0.04        0.42      0.82 o 
  -3  -7   8        2.32        3.12      0.86 o 
  -2  -7   8        1.36        1.67      0.96 o 
  -1  -7   8        9.41        7.84      0.84 o 
   0  -7   8        7.25        6.53      0.83 o 
   1  -7   8        0.21        0.61      2.48 o 
   2  -7   8       17.27       18.48      1.18 o 
   3  -7   8        3.76        1.13      2.71 o 
   4  -7   8        4.25        3.89      1.85 o 
   5  -7   8        3.65        5.40      2.32 o 
   6  -7   8        0.84        3.14      1.51 o 
  -7  -6   8        0.14       -1.24      1.32 o 
  -6  -6   8        0.40        0.27      1.09 o 
  -5  -6   8        0.34        1.63      0.85 o 
  -4  -6   8        1.32        2.26      0.82 o 
  -3  -6   8       13.80       13.41      1.43 o 
  -2  -6   8        0.19        0.19      0.94 o 
  -1  -6   8        1.29        0.81      1.28 o 
   0  -6   8       40.73       39.30      1.52 o 
   1  -6   8       10.50       13.42      2.60 o 
   2  -6   8        0.03        2.28      1.16 o 
   3  -6   8        4.26        4.04      0.97 o 
   4  -6   8       18.75       21.47      0.92 o 
   5  -6   8        0.00       -0.30      0.90 o 
   6  -6   8        2.23        1.72      1.39 o 
  -8  -5   8        1.76        1.29      2.05 o 
  -7  -5   8        0.32       -0.35      1.83 o 
  -6  -5   8        0.30        1.37      0.80 o 
  -5  -5   8        2.85        3.56      1.09 o 
  -4  -5   8       31.31       29.92      1.03 o 
  -3  -5   8        0.20        1.37      1.70 o 
  -2  -5   8        5.14        7.15      1.35 o 
  -1  -5   8       20.72       19.07      1.23 o 
   0  -5   8       44.96       38.65      2.05 o 
   1  -5   8       77.82       70.08      3.13 o 
   2  -5   8        4.33        3.12      1.91 o 
   3  -5   8        7.22        8.39      2.76 o 
   4  -5   8        2.52        5.06      2.92 o 
   5  -5   8        0.00       -0.23      1.17 o 
   6  -5   8        0.55        1.17      2.49 o 
  -8  -4   8        1.32       -1.81      1.94 o 
  -7  -4   8        2.38       -0.62      1.29 o 
  -6  -4   8        1.49        2.59      0.79 o 
  -5  -4   8        0.51        0.88      0.83 o 
  -4  -4   8      142.84      127.80      3.23 o 
  -3  -4   8      691.09      645.51      8.41 o 
  -2  -4   8       90.34       95.92      0.89 o 
  -1  -4   8        0.74        0.05      0.77 o 
   0  -4   8      120.08      102.72      1.54 o 
   1  -4   8       16.38       15.12      0.99 o 
   2  -4   8        0.22        0.50      0.81 o 
   3  -4   8       13.85       13.94      1.35 o 
   4  -4   8        0.15       -0.95      1.77 o 
   5  -4   8        2.74        1.31      0.90 o 
   6  -4   8       36.24       36.15      1.40 o 
   7  -4   8       12.01       12.16      1.04 o 
  -8  -3   8        0.24       -0.78      1.35 o 
  -7  -3   8       18.78       18.17      1.29 o 
  -6  -3   8       41.25       37.68      1.95 o 
  -5  -3   8        1.67        2.79      1.08 o 
  -4  -3   8        0.89        0.01      0.80 o 
  -3  -3   8       27.92       28.23      1.28 o 
  -2  -3   8       10.55       10.64      0.86 o 
  -1  -3   8        5.57        9.20      2.28 o 
   0  -3   8       14.11       14.21      0.88 o 
   1  -3   8       17.74       19.92      1.29 o 
   2  -3   8       27.76       23.89      1.18 o 
   3  -3   8      130.72      119.57      4.89 o 
   4  -3   8       33.34       32.30      1.23 o 
   5  -3   8        4.47        5.90      1.03 o 
   6  -3   8        3.14        2.94      1.08 o 
   7  -3   8        0.10       -0.74      1.59 o 
  -9  -2   8        1.33        1.08      1.99 o 
  -8  -2   8        0.80        3.80      1.86 o 
  -7  -2   8        1.97        3.13      1.09 o 
  -6  -2   8        3.26        4.98      0.77 o 
  -5  -2   8        3.68        3.71      0.82 o 
  -4  -2   8       20.99       20.55      1.01 o 
  -3  -2   8       13.21       12.99      0.87 o 
  -2  -2   8        5.10        7.50      0.87 o 
  -1  -2   8        0.36        1.64      0.79 o 
   0  -2   8        6.61        9.15      0.85 o 
   1  -2   8       11.30       10.91      1.05 o 
   2  -2   8        0.41        0.57      1.16 o 
   3  -2   8       30.04       28.86      1.01 o 
   4  -2   8        2.28        1.54      1.19 o 
   5  -2   8        0.78       -0.63      2.83 o 
   6  -2   8        7.43        8.51      1.10 o 
   7  -2   8        1.77        1.30      1.17 o 
  -9  -1   8        0.03        1.51      1.37 o 
  -8  -1   8        0.00       -1.35      1.86 o 
  -7  -1   8        0.09       -0.25      1.18 o 
  -6  -1   8        2.89        3.10      0.86 o 
  -5  -1   8        0.03        1.33      0.80 o 
  -4  -1   8        9.86        8.35      0.99 o 
  -3  -1   8       39.52       40.42      0.91 o 
  -2  -1   8       17.90       19.28      0.99 o 
  -1  -1   8       10.25       11.08      0.86 o 
   0  -1   8       79.49       80.57      3.48 o 
   1  -1   8       13.92       13.44      0.97 o 
   2  -1   8        8.34        8.90      1.60 o 
   3  -1   8        0.56        0.40      1.18 o 
   4  -1   8       99.49       96.77      4.56 o 
   5  -1   8        0.90        1.25      0.96 o 
   6  -1   8        0.12       -0.59      0.91 o 
   7  -1   8        1.71       -0.73      1.40 o 
  -9   0   8        2.47        0.70      1.99 o 
  -8   0   8        0.18        2.13      1.83 o 
  -7   0   8        2.40        3.99      1.30 o 
  -6   0   8        5.72        5.35      1.19 o 
  -5   0   8        1.63        3.11      1.42 o 
  -4   0   8       22.87       22.59      1.12 o 
  -3   0   8        3.05        4.01      0.75 o 
  -2   0   8        7.42        8.60      0.85 o 
  -1   0   8       58.66       55.70      1.72 o 
   0   0   8      215.21      223.94      1.57 o 
   1   0   8      142.67      155.16      3.22 o 
   2   0   8       31.13       32.09      1.09 o 
   3   0   8        6.22        5.10      1.31 o 
   4   0   8       18.30       20.26      1.22 o 
   5   0   8       15.04       19.97      1.54 o 
   6   0   8       12.43       10.46      1.63 o 
   7   0   8        1.12        2.57      2.63 o 
  -9   1   8        0.44        3.34      1.40 o 
  -8   1   8        2.14        4.54      1.22 o 
  -7   1   8       39.89       37.78      1.30 o 
  -6   1   8        1.74        3.93      2.88 o 
  -5   1   8       20.81       20.17      0.97 o 
  -4   1   8        0.00       -1.15      1.15 o 
  -3   1   8       80.13       72.92      1.99 o 
  -2   1   8       10.49       10.12      0.95 o 
  -1   1   8        4.78        4.58      0.94 o 
   0   1   8       38.54       40.49      1.06 o 
   1   1   8        2.62        3.16      0.96 o 
   2   1   8       38.91       34.61      1.01 o 
   3   1   8        0.40        1.92      2.55 o 
   4   1   8       30.70       29.77      1.78 o 
   5   1   8        2.91        3.75      1.19 o 
   6   1   8        1.73        2.93      1.78 o 
   7   1   8        2.96        4.62      1.43 o 
  -9   2   8        2.13        3.42      1.54 o 
  -8   2   8        8.54        9.38      1.09 o 
  -7   2   8       15.06       15.24      0.95 o 
  -6   2   8        8.29       10.15      0.99 o 
  -5   2   8       16.20       13.40      1.19 o 
  -4   2   8       44.45       46.58      3.22 o 
  -3   2   8       51.63       53.24      1.12 o 
  -2   2   8        0.71        2.32      0.74 o 
  -1   2   8        0.58        0.03      1.46 o 
   0   2   8       45.58       47.53      2.25 o 
   1   2   8       20.74       20.34      1.17 o 
   2   2   8       49.67       44.60      1.34 o 
   3   2   8       21.27       18.75      1.13 o 
   4   2   8       13.24       13.82      0.87 o 
   5   2   8        0.06        0.85      1.40 o 
   6   2   8       13.31       13.69      1.33 o 
   7   2   8        5.74        6.55      1.44 o 
  -8   3   8        0.11        1.79      1.21 o 
  -7   3   8       66.64       60.09      1.49 o 
  -6   3   8       22.17       21.08      0.83 o 
  -5   3   8        0.00        0.84      0.73 o 
  -4   3   8        5.05        2.08      1.59 o 
  -3   3   8        0.04        0.63      1.24 o 
  -2   3   8        1.10        0.34      1.15 o 
  -1   3   8      174.85      203.82     11.90 o 
   0   3   8        0.07       -1.00      1.00 o 
   1   3   8       44.66       47.97      2.44 o 
   2   3   8       19.08       17.58      0.97 o 
   3   3   8        0.00        0.46      1.48 o 
   4   3   8        0.04        0.19      0.96 o 
   5   3   8        1.03        1.29      1.25 o 
   6   3   8        6.67        8.22      1.94 o 
  -8   4   8        3.27        4.20      1.48 o 
  -7   4   8        5.28        4.24      0.83 o 
  -6   4   8       11.21        8.23      1.03 o 
  -5   4   8        5.30        5.86      1.18 o 
  -4   4   8        9.56       10.41      1.17 o 
  -3   4   8        2.37        1.83      1.13 o 
  -2   4   8       15.94       16.80      1.47 o 
  -1   4   8       40.47       37.51      1.08 o 
   0   4   8       98.35       86.06      1.84 o 
   1   4   8       15.61       13.16      1.59 o 
   2   4   8       26.83       25.70      1.67 o 
   3   4   8       12.94       14.48      1.27 o 
   4   4   8        1.40        2.18      1.75 o 
   5   4   8        5.52        6.47      1.83 o 
   6   4   8        0.10        3.13      1.94 o 
  -8   5   8        0.08       -1.25      1.40 o 
  -7   5   8        1.38        4.71      1.06 o 
  -6   5   8        0.54        0.46      0.98 o 
  -5   5   8        3.79        5.04      0.99 o 
  -4   5   8        0.95        4.73      1.16 o 
  -3   5   8        6.42        9.39      1.16 o 
  -2   5   8        0.08        1.64      1.13 o 
  -1   5   8       92.19       86.32      1.66 o 
   0   5   8      198.06      186.89      2.22 o 
   1   5   8        3.88        7.01      1.62 o 
   2   5   8       10.51        5.88      1.70 o 
   3   5   8       53.67       46.83      1.35 o 
   4   5   8        1.41        3.07      1.78 o 
   5   5   8        0.43       -0.86      1.94 o 
   6   5   8        3.39        6.58      2.34 o 
  -7   6   8        2.31        3.15      0.94 o 
  -6   6   8        0.11        0.53      1.21 o 
  -5   6   8        3.63        1.62      0.87 o 
  -4   6   8       23.48       18.00      1.23 o 
  -3   6   8       54.74       54.72      3.20 o 
  -2   6   8       31.15       30.35      2.01 o 
  -1   6   8        6.07        4.12      1.62 o 
   0   6   8      109.98      112.27      1.97 o 
   1   6   8        1.75       -0.46      1.91 o 
   2   6   8        4.67        4.30      1.46 o 
   3   6   8        1.11        3.71      1.04 o 
   4   6   8        0.28        2.03      1.02 o 
   5   6   8       19.93       23.52      1.46 o 
  -7   7   8       17.58       17.55      2.22 o 
  -6   7   8        2.52        3.53      1.32 o 
  -5   7   8        6.61        2.55      1.29 o 
  -4   7   8       13.16       12.47      1.24 o 
  -3   7   8        2.56        3.98      1.19 o 
  -2   7   8       17.92       15.99      1.32 o 
  -1   7   8        1.85        1.21      1.74 o 
   0   7   8        1.64       -0.23      1.44 o 
   1   7   8        8.53        7.71      5.43 o 
   2   7   8        1.87        6.08      1.58 o 
   3   7   8        2.17        5.19      1.20 o 
   4   7   8        0.06        0.63      1.12 o 
  -6   8   8        0.44        6.10      2.01 o 
  -5   8   8        1.09        1.94      2.98 o 
  -4   8   8        0.33        4.34      1.26 o 
  -3   8   8        2.02        2.50      1.25 o 
  -2   8   8        6.61        7.41      2.06 o 
  -1   8   8       10.44       12.19      0.90 o 
   0   8   8        3.35        4.35      1.31 o 
   1   8   8        3.40        8.88      1.27 o 
   2   8   8        1.94        3.28      1.06 o 
   3   8   8        1.89        3.34      1.18 o 
   4   8   8        1.52        2.04      1.59 o 
  -5   9   8        2.04       17.49      7.40 o 
  -4   9   8        0.25       -0.39      1.32 o 
  -3   9   8        3.49        3.33      1.10 o 
  -2   9   8       15.75       18.64      3.64 o 
  -1   9   8        0.02        2.07      0.90 o 
   0   9   8        1.64        3.58      1.04 o 
   1   9   8       12.82       10.67      1.34 o 
   2   9   8        7.00        7.94      1.14 o 
  -3  10   8        0.17       -1.01      1.01 o 
  -2  10   8        4.60        8.39      5.51 o 
  -1  10   8        8.03       11.70      2.79 o 
   0  10   8        6.42        6.30      1.68 o 
   1  10   8        0.54        4.48      3.44 o 
  -1 -11   9        2.84        4.85      2.27 o 
   0 -11   9        1.46       -0.38      0.82 o 
  -4 -10   9        1.42        2.70      1.01 o 
  -3 -10   9        0.46        3.48      2.54 o 
  -2 -10   9        0.00       -0.70      1.27 o 
  -1 -10   9        0.11        2.62      2.14 o 
   0 -10   9        1.84        1.66      1.15 o 
   1 -10   9       14.93       12.70      0.99 o 
   2 -10   9        0.60        3.19      2.26 o 
  -5  -9   9        0.00       -0.19      2.35 o 
  -4  -9   9        1.54        1.95      1.42 o 
  -3  -9   9       11.04        7.07      0.79 o 
  -2  -9   9        4.26        5.21      1.86 o 
  -1  -9   9        0.00       -1.63      2.33 o 
   0  -9   9        2.98        0.68      1.01 o 
   1  -9   9        4.16        5.70      1.60 o 
   2  -9   9        0.29       -0.92      0.92 o 
   3  -9   9        0.03        2.48      1.86 o 
   4  -9   9        0.20        2.18      1.16 o 
  -6  -8   9        5.00        3.68      1.24 o 
  -5  -8   9        1.77        1.44      2.02 o 
  -4  -8   9        0.08        1.71      0.91 o 
  -3  -8   9        0.35       -0.89      1.77 o 
  -2  -8   9        2.99        4.35      1.08 o 
  -1  -8   9        5.55        4.54      0.77 o 
   0  -8   9        2.74        5.80      2.48 o 
   1  -8   9        0.16        6.54      4.89 o 
   2  -8   9        0.01        1.21      1.23 o 
   3  -8   9       14.81       17.32      0.96 o 
   4  -8   9       14.79       12.89      3.99 o 
  -6  -7   9        0.32        0.33      1.05 o 
  -5  -7   9        0.34        1.69      1.27 o 
  -4  -7   9        8.09       11.47      1.10 o 
  -3  -7   9        0.62        3.15      0.97 o 
  -2  -7   9        4.43        5.22      0.87 o 
  -1  -7   9        2.57        4.27      0.86 o 
   0  -7   9        6.84        9.75      2.03 o 
   1  -7   9        2.72        0.94      1.20 o 
   2  -7   9        1.49       -0.50      1.02 o 
   3  -7   9        4.05        3.20      1.06 o 
   4  -7   9        3.36        4.86      1.09 o 
   5  -7   9        4.12        2.85      0.97 o 
  -7  -6   9        0.36        2.40      1.67 o 
  -6  -6   9        0.31        0.27      1.10 o 
  -5  -6   9        0.73        1.58      0.97 o 
  -4  -6   9        1.84        2.55      1.52 o 
  -3  -6   9        2.50        3.79      1.43 o 
  -2  -6   9        5.37        4.79      1.07 o 
  -1  -6   9       16.28       16.54      0.85 o 
   0  -6   9        7.23        7.01      0.96 o 
   1  -6   9        0.00        2.57      1.15 o 
   2  -6   9        0.62        1.11      0.94 o 
   3  -6   9        5.82        6.05      1.89 o 
   4  -6   9        0.58        6.11      2.53 o 
   5  -6   9        0.41        1.87      5.38 o 
  -7  -5   9        0.00        1.49      1.01 o 
  -6  -5   9        5.10        2.81      1.16 o 
  -5  -5   9        0.31        2.60      1.20 o 
  -4  -5   9        1.73        1.67      0.83 o 
  -3  -5   9        1.85        1.80      0.95 o 
  -2  -5   9        0.39        0.33      0.80 o 
  -1  -5   9        4.08        4.22      0.93 o 
   0  -5   9        8.43       10.38      1.60 o 
   1  -5   9        7.53        6.17      1.12 o 
   2  -5   9        0.09        0.94      1.67 o 
   3  -5   9        0.29        3.13      3.52 o 
   4  -5   9        0.00       -0.88      0.88 o 
   5  -5   9        0.11       -1.31      1.31 o 
   6  -5   9        6.45        8.44      1.18 o 
  -8  -4   9        0.45       -1.46      1.46 o 
  -7  -4   9        1.83        1.05      1.16 o 
  -6  -4   9        1.21       -0.12      0.83 o 
  -5  -4   9        2.75        6.07      2.26 o 
  -4  -4   9        1.07        2.03      0.74 o 
  -3  -4   9       30.73       28.64      1.99 o 
  -2  -4   9        4.49        4.81      0.81 o 
  -1  -4   9        3.06        2.84      1.06 o 
   0  -4   9       10.55       10.76      0.95 o 
   1  -4   9        8.67        8.22      1.09 o 
   2  -4   9       89.48       93.66      3.87 o 
   3  -4   9       63.06       60.22      7.80 o 
   4  -4   9        2.50        3.91      1.02 o 
   5  -4   9        0.05        0.54      2.01 o 
   6  -4   9        2.50        0.29      1.39 o 
  -8  -3   9        0.10       -1.91      1.91 o 
  -7  -3   9        1.13       -0.09      2.61 o 
  -6  -3   9        4.15        4.72      0.80 o 
  -5  -3   9        6.11        8.48      0.98 o 
  -4  -3   9        2.89        5.14      1.54 o 
  -3  -3   9      169.95      158.24      6.66 o 
  -2  -3   9       32.49       34.59      0.89 o 
  -1  -3   9        0.17        2.55      0.94 o 
   0  -3   9        0.00        0.47      2.67 o 
   1  -3   9        1.65        2.43      0.95 o 
   2  -3   9       80.37       77.82      1.31 o 
   3  -3   9      151.81      149.93      9.74 o 
   4  -3   9        9.90        9.25      3.56 o 
   5  -3   9       15.93       13.78      2.14 o 
   6  -3   9       47.20       46.13      2.94 o 
  -8  -2   9        0.12        0.67      1.89 o 
  -7  -2   9       14.47       11.78      1.21 o 
  -6  -2   9        5.90        3.80      0.88 o 
  -5  -2   9        1.13        1.09      1.24 o 
  -4  -2   9       10.12        9.91      0.94 o 
  -3  -2   9        8.53        7.61      0.85 o 
  -2  -2   9       16.04       15.20      1.30 o 
  -1  -2   9       68.26       62.50      4.39 o 
   0  -2   9       24.33       27.47      1.97 o 
   1  -2   9       10.32       10.96      1.04 o 
   2  -2   9       25.52       21.49      0.98 o 
   3  -2   9      217.86      216.62      1.42 o 
   4  -2   9        5.48        5.65      0.86 o 
   5  -2   9        0.10        2.64      2.51 o 
   6  -2   9        4.29        6.07      1.08 o 
  -8  -1   9        0.43        0.57      1.91 o 
  -7  -1   9        1.15        1.45      1.17 o 
  -6  -1   9        3.54        4.72      1.96 o 
  -5  -1   9       18.57       20.14      0.99 o 
  -4  -1   9       22.22       23.40      0.98 o 
  -3  -1   9        1.07        2.03      0.73 o 
  -2  -1   9       31.52       32.76      1.57 o 
  -1  -1   9       13.92       13.42      1.89 o 
   0  -1   9        8.99       10.23      1.18 o 
   1  -1   9       26.52       28.48      3.17 o 
   2  -1   9        9.92       11.02      1.17 o 
   3  -1   9       14.17       16.10      3.38 o 
   4  -1   9        1.80        0.65      1.99 o 
   5  -1   9        0.03       -0.87      3.09 o 
   6  -1   9        0.03        1.07      1.32 o 
  -8   0   9        7.62        7.88      1.37 o 
  -7   0   9        0.43        0.64      1.12 o 
  -6   0   9        0.71        0.38      1.21 o 
  -5   0   9        2.34        4.10      1.46 o 
  -4   0   9        6.58        4.59      0.95 o 
  -3   0   9        3.17        3.22      0.94 o 
  -2   0   9        2.85        2.48      0.81 o 
  -1   0   9        1.75        2.16      0.81 o 
   0   0   9       22.73       26.86      1.20 o 
   1   0   9       20.62       18.16      0.97 o 
   2   0   9        2.55        5.99      1.12 o 
   3   0   9        0.01       -0.05      1.94 o 
   4   0   9        1.83        1.25      1.00 o 
   5   0   9        0.36        3.14      2.43 o 
   6   0   9        2.89        3.29      1.98 o 
  -8   1   9        6.04        6.32      1.03 o 
  -7   1   9        4.75        6.54      1.44 o 
  -6   1   9        3.68        4.19      1.22 o 
  -5   1   9        6.72        8.53      1.43 o 
  -4   1   9       49.41       40.98      1.65 o 
  -3   1   9       37.74       35.86      1.07 o 
  -2   1   9        7.81        8.26      0.93 o 
  -1   1   9        1.60        2.90      1.17 o 
   0   1   9       12.22       10.40      0.96 o 
   1   1   9        4.82        4.68      0.91 o 
   2   1   9        1.01        1.15      3.17 o 
   3   1   9        0.12       -1.35      2.44 o 
   4   1   9       44.27       38.75      1.60 o 
   5   1   9        6.31        8.51      1.33 o 
   6   1   9        4.21        3.69      1.35 o 
  -8   2   9       17.82       18.45      1.18 o 
  -7   2   9       87.48       83.59      3.95 o 
  -6   2   9       13.95       12.48      1.02 o 
  -5   2   9        1.77        4.26      1.21 o 
  -4   2   9       12.53       15.25      1.00 o 
  -3   2   9        0.06        0.38      0.81 o 
  -2   2   9        0.27        1.23      0.79 o 
  -1   2   9        3.22        3.63      0.80 o 
   0   2   9       11.37       10.65      1.01 o 
   1   2   9        0.09       -0.80      1.50 o 
   2   2   9       87.01       78.78      4.60 o 
   3   2   9       62.15       48.79      2.43 o 
   4   2   9        8.15        7.18      1.02 o 
   5   2   9        1.58        3.41      3.76 o 
   6   2   9        2.23        4.65      1.11 o 
  -8   3   9        9.58        8.83      1.24 o 
  -7   3   9        0.23        1.32      1.06 o 
  -6   3   9        0.03        0.81      1.57 o 
  -5   3   9       12.47       11.75      4.26 o 
  -4   3   9       17.59       20.23      1.00 o 
  -3   3   9        2.73        2.48      1.94 o 
  -2   3   9       72.37       80.88      4.75 o 
  -1   3   9      280.24      270.03      6.77 o 
   0   3   9       45.79       42.66      1.04 o 
   1   3   9        1.74        3.92      0.90 o 
   2   3   9        0.17        1.12      0.94 o 
   3   3   9        0.94       -0.25      1.14 o 
   4   3   9        0.00        2.58      2.98 o 
   5   3   9        5.19        8.98      1.31 o 
   6   3   9        2.39       -1.16      2.02 o 
  -8   4   9        0.20        3.77      1.42 o 
  -7   4   9        4.36        2.63      0.94 o 
  -6   4   9        0.17        2.00      1.02 o 
  -5   4   9        0.87       -0.39      1.20 o 
  -4   4   9        6.05       10.38      1.59 o 
  -3   4   9        2.09        2.62      0.97 o 
  -2   4   9       81.29       84.73      1.58 o 
  -1   4   9      351.84      352.18      2.64 o 
   0   4   9       13.42       15.98      3.30 o 
   1   4   9        0.01        2.88      1.62 o 
   2   4   9       76.89       68.08      1.43 o 
   3   4   9        5.61        7.03      1.27 o 
   4   4   9        0.28        2.02      1.29 o 
   5   4   9        0.26        1.37      1.86 o 
  -7   5   9        1.43        2.49      1.33 o 
  -6   5   9        0.25        2.01      1.02 o 
  -5   5   9       13.00       13.73      1.00 o 
  -4   5   9       18.53       18.97      1.24 o 
  -3   5   9       11.03        9.62      1.21 o 
  -2   5   9       16.09       17.47      1.70 o 
  -1   5   9       44.46       48.87      1.17 o 
   0   5   9       40.59       44.81      1.14 o 
   1   5   9        0.80       -1.05      1.19 o 
   2   5   9        0.06        2.10      1.70 o 
   3   5   9        1.02        4.93      1.72 o 
   4   5   9        0.59       -0.78      1.89 o 
   5   5   9        0.56        0.46      1.43 o 
  -7   6   9        2.66        4.28      1.15 o 
  -6   6   9        0.03        1.66      1.27 o 
  -5   6   9        3.28        6.66      1.26 o 
  -4   6   9       20.12       21.62      3.21 o 
  -3   6   9       29.69       28.35      1.25 o 
  -2   6   9        4.60        4.66      1.16 o 
  -1   6   9        3.60        6.39      1.16 o 
   0   6   9        9.03        7.90      1.16 o 
   1   6   9       12.37       15.18      1.27 o 
   2   6   9       11.89       17.41      1.78 o 
   3   6   9        0.85        0.16      1.83 o 
   4   6   9        1.28       -0.23      2.08 o 
  -6   7   9        2.46        5.97      1.39 o 
  -5   7   9        0.25       -1.06      1.06 o 
  -4   7   9       16.68       13.23      1.26 o 
  -3   7   9       10.75       10.17      2.08 o 
  -2   7   9        2.22        3.59      0.84 o 
  -1   7   9        2.90        5.50      0.95 o 
   0   7   9        7.37        8.21      2.02 o 
   1   7   9        2.18        0.05      1.81 o 
   2   7   9        2.81        2.17      1.18 o 
   3   7   9        1.03        2.75      1.17 o 
   4   7   9        0.02        0.67      1.24 o 
  -5   8   9        0.44        0.97      1.29 o 
  -4   8   9        3.78        3.07      1.07 o 
  -3   8   9        1.38        2.71      1.05 o 
  -2   8   9       12.74       15.28      1.32 o 
  -1   8   9        2.07        5.05      1.24 o 
   0   8   9       21.04       23.68      1.12 o 
   1   8   9        1.46        2.55      0.91 o 
   2   8   9       16.64       19.58      1.13 o 
   3   8   9       12.51       13.61      1.23 o 
  -4   9   9        0.11        1.40      4.02 o 
  -3   9   9        6.21        6.84      0.96 o 
  -2   9   9        4.83        6.05      4.23 o 
  -1   9   9        7.61       10.17      2.67 o 
   0   9   9        9.60       13.62      1.12 o 
   1   9   9        5.65        7.81      1.14 o 
  -2 -10  10        0.04        0.04      2.22 o 
  -1 -10  10        1.03        1.66      0.98 o 
   0 -10  10        0.93        2.65      0.85 o 
   1 -10  10        0.11        1.47      0.98 o 
  -4  -9  10        0.02        1.56      0.98 o 
  -3  -9  10        0.15        1.08      2.27 o 
  -2  -9  10        0.72        1.92      0.86 o 
  -1  -9  10        0.39       -0.24      0.85 o 
   0  -9  10        0.49        0.44      1.22 o 
   1  -9  10       10.88        9.42      4.18 o 
   2  -9  10        4.29        4.96      1.70 o 
   3  -9  10        0.17        2.74      1.16 o 
  -5  -8  10        0.15        1.23      1.14 o 
  -4  -8  10        0.21        0.97      1.36 o 
  -3  -8  10        0.32        0.62      0.81 o 
  -2  -8  10        0.01        0.96      2.30 o 
  -1  -8  10        3.98        4.92      0.81 o 
   0  -8  10        0.14        0.93      0.92 o 
   1  -8  10        0.32        2.26      1.28 o 
   2  -8  10        4.52        6.19      1.87 o 
   3  -8  10        1.58        4.60      1.38 o 
   4  -8  10        0.04        2.93      2.29 o 
  -6  -7  10        4.93        4.17      1.24 o 
  -5  -7  10        2.71        5.62      2.00 o 
  -4  -7  10        0.07        2.84      0.80 o 
  -3  -7  10        0.95        3.01      1.28 o 
  -2  -7  10        0.00        0.24      1.06 o 
  -1  -7  10       20.92       19.88      1.57 o 
   0  -7  10       15.54       14.95      1.65 o 
   1  -7  10        0.25        1.47      0.85 o 
   2  -7  10        0.29       -1.16      1.16 o 
   3  -7  10        3.65        2.59      3.29 o 
   4  -7  10        2.62        3.94      1.87 o 
  -7  -6  10        0.71        2.37      1.11 o 
  -6  -6  10        0.61        1.92      0.99 o 
  -5  -6  10       23.25       22.16      0.93 o 
  -4  -6  10       84.55       72.37      1.17 o 
  -3  -6  10       13.66       12.45      1.84 o 
  -2  -6  10        0.02       -0.96      0.96 o 
  -1  -6  10        8.82        9.15      1.39 o 
   0  -6  10       18.14       18.74      1.53 o 
   1  -6  10        3.13        6.95      1.31 o 
   2  -6  10        0.29        2.30      1.95 o 
   3  -6  10        1.93        1.05      1.02 o 
   4  -6  10        1.22        4.11      1.09 o 
   5  -6  10        9.51        6.91      5.20 o 
  -7  -5  10        3.30        3.66      1.14 o 
  -6  -5  10        0.41        2.84      1.27 o 
  -5  -5  10        9.79       10.65      1.54 o 
  -4  -5  10        0.03        0.90      0.81 o 
  -3  -5  10       11.53        9.74      0.97 o 
  -2  -5  10        0.07        2.75      0.93 o 
  -1  -5  10        7.68        7.87      0.86 o 
   0  -5  10        0.09       -0.91      2.68 o 
   1  -5  10        2.23        4.18      1.59 o 
   2  -5  10       22.07       22.73      1.02 o 
   3  -5  10        0.03       -1.01      1.01 o 
   4  -5  10        0.01        1.49      3.65 o 
   5  -5  10        0.31        3.90      1.38 o 
  -7  -4  10        0.38       -1.28      1.91 o 
  -6  -4  10        0.73        4.79      4.15 o 
  -5  -4  10        0.07       -1.17      1.17 o 
  -4  -4  10        3.62        2.96      0.80 o 
  -3  -4  10        3.82        6.14      1.34 o 
  -2  -4  10        1.33        0.81      0.83 o 
  -1  -4  10        0.04        2.38      0.80 o 
   0  -4  10        0.50       -0.49      0.96 o 
   1  -4  10        4.01        4.82      0.94 o 
   2  -4  10       59.32       50.97      3.06 o 
   3  -4  10        3.94        7.94      2.65 o 
   4  -4  10        0.48       -0.08      1.28 o 
   5  -4  10        7.34        7.89      1.35 o 
  -8  -3  10        0.12        2.53      1.97 o 
  -7  -3  10        2.35        0.79      1.16 o 
  -6  -3  10        5.07        2.89      1.03 o 
  -5  -3  10        0.56        2.08      0.97 o 
  -4  -3  10        0.04        2.67      2.03 o 
  -3  -3  10        0.11        1.92      1.27 o 
  -2  -3  10        0.23        0.40      0.87 o 
  -1  -3  10        0.46        2.03      2.53 o 
   0  -3  10        1.43        0.22      0.79 o 
   1  -3  10        0.40       -0.55      0.94 o 
   2  -3  10       56.20       51.32      2.62 o 
   3  -3  10      141.03      132.52     12.95 o 
   4  -3  10        2.78        3.37      0.89 o 
   5  -3  10        0.47       -0.08      1.09 o 
   6  -3  10        8.71       10.22      1.44 o 
  -8  -2  10        0.04       -1.40      1.40 o 
  -7  -2  10        0.01        0.81      1.32 o 
  -6  -2  10        0.18        0.81      2.34 o 
  -5  -2  10        0.45        2.41      0.84 o 
  -4  -2  10        0.04        2.49      0.95 o 
  -3  -2  10        1.50        0.02      0.74 o 
  -2  -2  10        7.38        8.40      0.94 o 
  -1  -2  10       49.90       51.20      1.79 o 
   0  -2  10       45.80       43.79      1.02 o 
   1  -2  10        4.00        5.35      1.58 o 
   2  -2  10        1.81        0.37      1.14 o 
   3  -2  10        2.27        2.07      2.14 o 
   4  -2  10        0.36        0.52      1.00 o 
   5  -2  10        1.05        2.99      1.74 o 
   6  -2  10        4.60        7.05      1.74 o 
  -8  -1  10        2.54        1.20      1.09 o 
  -7  -1  10        0.00        0.54      1.19 o 
  -6  -1  10        3.88        1.83      1.24 o 
  -5  -1  10        4.06        4.52      0.85 o 
  -4  -1  10       18.98       18.28      0.77 o 
  -3  -1  10        7.85        8.65      0.95 o 
  -2  -1  10        4.34        6.10      0.71 o 
  -1  -1  10      107.02      109.36      3.54 o 
   0  -1  10       61.78       58.58      2.06 o 
   1  -1  10       15.70       12.71      1.12 o 
   2  -1  10       60.19       58.54      2.01 o 
   3  -1  10      113.24      101.01      1.21 o 
   4  -1  10        0.19        1.83      3.53 o 
   5  -1  10        2.54        3.83      1.31 o 
   6  -1  10        4.60        4.01      1.00 o 
  -8   0  10        1.76        1.61      1.30 o 
  -7   0  10        0.04       -0.21      0.91 o 
  -6   0  10        4.48        5.36      1.02 o 
  -5   0  10       32.95       33.76      1.27 o 
  -4   0  10       56.38       52.55      1.04 o 
  -3   0  10        4.48        4.22      0.99 o 
  -2   0  10        2.56        3.51      0.80 o 
  -1   0  10       22.57       22.12      1.14 o 
   0   0  10        2.14        1.77      3.60 o 
   1   0  10        0.96        5.47      1.85 o 
   2   0  10        4.58        4.83      0.98 o 
   3   0  10        1.21        2.58      2.65 o 
   4   0  10        0.03        2.45      1.24 o 
   5   0  10        1.59        2.32      1.09 o 
   6   0  10       11.11       12.00      1.73 o 
  -8   1  10       27.11       22.69      1.24 o 
  -7   1  10        8.78        6.59      1.43 o 
  -6   1  10        1.06        1.29      1.72 o 
  -5   1  10        2.63        5.00      1.19 o 
  -4   1  10        0.57        3.18      0.97 o 
  -3   1  10        0.88        2.13      0.85 o 
  -2   1  10        4.69        4.68      1.34 o 
  -1   1  10        0.02       -0.59      0.97 o 
   0   1  10        0.37        1.20      1.25 o 
   1   1  10        0.67        0.07      1.10 o 
   2   1  10        0.08        2.06      1.05 o 
   3   1  10        2.69        4.13      1.99 o 
   4   1  10        1.86        3.59      1.26 o 
   5   1  10        2.79        4.55      1.99 o 
   6   1  10        0.71        2.12      1.42 o 
  -8   2  10        0.33        2.29      1.30 o 
  -7   2  10        1.68        1.54      1.08 o 
  -6   2  10        2.63       -0.80      1.05 o 
  -5   2  10        1.02       -0.43      1.78 o 
  -4   2  10        1.93       -0.68      1.21 o 
  -3   2  10        0.43       -0.15      1.20 o 
  -2   2  10        0.39        1.89      0.71 o 
  -1   2  10        3.48        4.04      0.92 o 
   0   2  10       10.19        9.76      0.92 o 
   1   2  10        1.18        1.98      0.95 o 
   2   2  10        0.77        4.55      1.18 o 
   3   2  10        0.46        1.13      1.00 o 
   4   2  10        2.81        1.61      1.13 o 
   5   2  10        0.12        0.44      1.17 o 
  -8   3  10        0.35        0.75      1.22 o 
  -7   3  10       28.36       23.24      1.25 o 
  -6   3  10        5.65        5.94      1.26 o 
  -5   3  10        0.48        2.51      1.24 o 
  -4   3  10        0.43        2.59      1.37 o 
  -3   3  10        0.01       -0.43      1.13 o 
  -2   3  10       30.42       30.91      1.10 o 
  -1   3  10      115.86      122.45      1.64 o 
   0   3  10       24.28       25.10      1.19 o 
   1   3  10       36.64       31.17      1.66 o 
   2   3  10       72.17       57.96      1.30 o 
   3   3  10       17.30       14.72      1.02 o 
   4   3  10        3.20        4.63      1.11 o 
   5   3  10        1.24       -0.34      1.12 o 
  -7   4  10        0.57        0.97      1.35 o 
  -6   4  10        2.41        3.10      1.81 o 
  -5   4  10        9.50       14.95      1.27 o 
  -4   4  10        5.23        7.09      1.16 o 
  -3   4  10        7.79        8.23      1.21 o 
  -2   4  10        4.99        4.26      1.31 o 
  -1   4  10      171.36      176.76      2.22 o 
   0   4  10       22.45       21.02      2.56 o 
   1   4  10        0.25        0.75      1.19 o 
   2   4  10        2.15       -0.38      1.24 o 
   3   4  10        1.41        2.29      1.27 o 
   4   4  10        2.85       11.54      1.94 o 
   5   4  10       18.56       17.14      2.05 o 
  -7   5  10        0.54       -0.50      1.33 o 
  -6   5  10        1.19        2.29      1.31 o 
  -5   5  10        4.68        5.39      1.03 o 
  -4   5  10        4.85        4.97      2.64 o 
  -3   5  10        8.87       12.70      1.70 o 
  -2   5  10        0.41       -1.62      1.62 o 
  -1   5  10        0.00        0.51      1.30 o 
   0   5  10        2.93        5.15      1.04 o 
   1   5  10        2.71       11.59      1.67 o 
   2   5  10        0.19       -1.19      1.70 o 
   3   5  10        0.43       -0.49      1.86 o 
   4   5  10        0.09       -1.40      1.40 o 
  -6   6  10        0.01        2.22      1.66 o 
  -5   6  10        8.87       11.42      1.06 o 
  -4   6  10        4.13        0.93      1.04 o 
  -3   6  10       11.48        7.78      1.00 o 
  -2   6  10        7.91        9.11      1.73 o 
  -1   6  10       25.92       23.29      1.73 o 
   0   6  10        0.54        5.12      1.75 o 
   1   6  10        3.89        6.90      1.12 o 
   2   6  10        0.22        2.26      1.29 o 
   3   6  10        0.93       -1.94      1.94 o 
   4   6  10        4.58        6.06      2.08 o 
  -6   7  10        1.01        3.58      1.37 o 
  -5   7  10        3.51        1.52      2.32 o 
  -4   7  10        0.77       -0.29      2.87 o 
  -3   7  10        0.99        3.49      1.03 o 
  -2   7  10        1.78        3.95      3.21 o 
  -1   7  10        1.58        0.73      1.47 o 
   0   7  10        0.83        0.24      1.29 o 
   1   7  10        0.03        2.29      1.94 o 
   2   7  10        0.00        2.62      1.51 o 
   3   7  10        4.62        6.90      1.57 o 
  -4   8  10        6.03        6.09      1.36 o 
  -3   8  10        0.54       -0.81      1.11 o 
  -2   8  10        6.49       14.11      1.33 o 
  -1   8  10       13.35        8.98      3.99 o 
   0   8  10        4.72        3.94      2.25 o 
   1   8  10        1.68        1.03      2.18 o 
  -2   9  10        6.91        7.36      1.16 o 
  -1   9  10        2.20        3.99      1.14 o 
  -3  -9  11        0.26        1.99      0.99 o 
  -2  -9  11        0.23        2.19      0.88 o 
  -1  -9  11        0.00        1.00      1.10 o 
   0  -9  11        0.80        0.92      1.11 o 
   1  -9  11        0.16        0.47      1.32 o 
  -4  -8  11        0.01        3.22      1.13 o 
  -3  -8  11        0.00        0.15      1.84 o 
  -2  -8  11        3.17        6.10      2.10 o 
  -1  -8  11        3.03        1.54      1.45 o 
   0  -8  11        0.02        0.68      1.00 o 
   1  -8  11        0.85        0.74      0.76 o 
   2  -8  11        0.27        2.94      1.14 o 
   3  -8  11        0.43        1.57      1.42 o 
  -5  -7  11        0.36        0.93      1.95 o 
  -4  -7  11        1.12       -0.20      2.56 o 
  -3  -7  11        0.00        0.00      1.02 o 
  -2  -7  11        0.04        1.24      2.19 o 
  -1  -7  11        5.92        7.95      0.79 o 
   0  -7  11        2.48        1.43      1.70 o 
   1  -7  11        0.20       -0.38      1.07 o 
   2  -7  11        0.05       -1.44      1.44 o 
   3  -7  11        1.83        5.89      2.08 o 
  -6  -6  11        0.40        1.95      1.57 o 
  -5  -6  11        2.69        3.33      0.93 o 
  -4  -6  11        2.62        4.35      1.05 o 
  -3  -6  11        3.51        5.63      0.78 o 
  -2  -6  11        0.11        0.85      0.88 o 
  -1  -6  11        7.68        5.96      0.87 o 
   0  -6  11       10.65        8.99      0.87 o 
   1  -6  11        1.85        2.89      2.98 o 
   2  -6  11        0.50        1.30      1.02 o 
   3  -6  11        1.34        5.37      1.33 o 
   4  -6  11        0.12        3.17      1.10 o 
  -6  -5  11        0.10        2.20      1.15 o 
  -5  -5  11       15.55       12.08      1.09 o 
  -4  -5  11       87.35       66.13      3.16 o 
  -3  -5  11       21.46       18.92      0.97 o 
  -2  -5  11        0.22       -0.98      0.98 o 
  -1  -5  11        6.19        5.46      1.08 o 
   0  -5  11        1.80        2.37      2.01 o 
   1  -5  11        5.84        7.74      2.34 o 
   2  -5  11       18.77       20.12      3.60 o 
   3  -5  11        1.62        6.53      3.10 o 
   4  -5  11        2.40        3.67      1.83 o 
  -7  -4  11        4.86        1.76      1.53 o 
  -6  -4  11        0.00        2.89      1.42 o 
  -5  -4  11        0.76        0.67      1.54 o 
  -4  -4  11        4.21        3.57      0.89 o 
  -3  -4  11        0.19        1.25      1.02 o 
  -2  -4  11        2.94        2.72      0.82 o 
  -1  -4  11        1.63        0.41      0.76 o 
   0  -4  11        4.92        9.09      4.29 o 
   1  -4  11        7.48        7.20      0.98 o 
   2  -4  11       55.04       54.06      1.09 o 
   3  -4  11       15.83       16.24      1.33 o 
   4  -4  11        1.13        1.53      1.12 o 
   5  -4  11        1.29        1.91      3.50 o 
  -7  -3  11        0.14        1.74      1.38 o 
  -6  -3  11        1.29        0.78      1.27 o 
  -5  -3  11        1.04        3.75      1.01 o 
  -4  -3  11        0.05        0.73      1.01 o 
  -3  -3  11        4.82        5.80      1.58 o 
  -2  -3  11        0.70        5.90      2.11 o 
  -1  -3  11        4.47        6.75      1.74 o 
   0  -3  11        0.02        0.62      1.14 o 
   1  -3  11        0.34        0.19      1.68 o 
   2  -3  11        0.03       -0.60      3.05 o 
   3  -3  11        0.04        0.65      1.27 o 
   4  -3  11        0.16        6.30      1.31 o 
   5  -3  11        0.46        3.89      2.16 o 
  -7  -2  11        0.01       -0.82      1.12 o 
  -6  -2  11        0.04        1.70      1.78 o 
  -5  -2  11        0.43        2.55      0.85 o 
  -4  -2  11        0.50        0.54      0.99 o 
  -3  -2  11        2.17        3.17      0.90 o 
  -2  -2  11        0.40        0.33      1.47 o 
  -1  -2  11        0.66        1.04      1.38 o 
   0  -2  11        8.72        9.35      0.96 o 
   1  -2  11        7.03        8.45      0.95 o 
   2  -2  11        1.84        4.45      0.98 o 
   3  -2  11       20.25       20.09      3.46 o 
   4  -2  11        1.09        0.93      1.31 o 
   5  -2  11        0.04        3.64      1.38 o 
  -7  -1  11        2.98        1.02      2.37 o 
  -6  -1  11        0.08        1.57      1.28 o 
  -5  -1  11        5.32        7.50      0.79 o 
  -4  -1  11        7.17        8.38      2.15 o 
  -3  -1  11        0.02       -0.13      0.97 o 
  -2  -1  11        2.28        3.13      1.91 o 
  -1  -1  11        9.33        6.88      0.85 o 
   0  -1  11        1.81        3.41      2.49 o 
   1  -1  11        1.75        4.03      1.13 o 
   2  -1  11        1.32        3.50      1.44 o 
   3  -1  11        0.43       -0.08      0.93 o 
   4  -1  11        9.46       11.89      1.09 o 
   5  -1  11        5.40        6.20      1.14 o 
  -7   0  11        1.81        0.86      3.50 o 
  -6   0  11        1.88        1.16      1.26 o 
  -5   0  11        0.27       -0.34      1.22 o 
  -4   0  11        8.42        8.23      1.89 o 
  -3   0  11        1.12        0.53      0.73 o 
  -2   0  11        0.89        1.18      1.09 o 
  -1   0  11        0.32        1.27      0.82 o 
   0   0  11        4.94        6.25      1.14 o 
   1   0  11       23.95       23.78      0.86 o 
   2   0  11        8.34        8.31      0.98 o 
   3   0  11        0.02        1.42      2.78 o 
   4   0  11        1.58        1.60      1.32 o 
   5   0  11        0.23       -1.36      1.36 o 
  -7   1  11        1.60        3.29      1.91 o 
  -6   1  11        0.11        2.83      1.78 o 
  -5   1  11        7.21        6.12      1.79 o 
  -4   1  11        3.62        4.54      0.86 o 
  -3   1  11       15.56       17.76      1.30 o 
  -2   1  11       27.43       29.26      1.03 o 
  -1   1  11        2.90        1.94      0.84 o 
   0   1  11        5.53        3.90      2.78 o 
   1   1  11        6.50        4.44      0.83 o 
   2   1  11        6.90        8.65      1.22 o 
   3   1  11        0.76        4.26      1.01 o 
   4   1  11        1.17        3.50      1.06 o 
   5   1  11        8.61       10.62      2.05 o 
  -7   2  11        2.54        1.88      1.55 o 
  -6   2  11        0.78        3.07      1.81 o 
  -5   2  11        0.09       -0.12      2.53 o 
  -4   2  11        0.33        0.29      2.26 o 
  -3   2  11       26.79       29.82      1.28 o 
  -2   2  11      149.64      165.76      8.11 o 
  -1   2  11        0.12        1.95      0.95 o 
   0   2  11        5.16        5.70      0.94 o 
   1   2  11       36.57       38.29      2.67 o 
   2   2  11        0.73        4.28      1.02 o 
   3   2  11        1.56        3.45      0.87 o 
   4   2  11        0.52        2.18      1.06 o 
   5   2  11        2.65        5.30      1.43 o 
  -7   3  11        1.17        0.51      1.36 o 
  -6   3  11        2.10        1.25      1.31 o 
  -5   3  11        0.00        4.15      1.24 o 
  -4   3  11        1.20        0.43      1.85 o 
  -3   3  11        0.53       -0.01      1.21 o 
  -2   3  11        5.69        4.66      1.23 o 
  -1   3  11       30.05       25.88      0.88 o 
   0   3  11        0.00       -1.52      1.52 o 
   1   3  11        0.69       -0.34      0.94 o 
   2   3  11        4.45        5.68      1.02 o 
   3   3  11        2.21        4.52      2.61 o 
   4   3  11        0.60        0.74      2.91 o 
  -7   4  11        0.08        2.00      1.13 o 
  -6   4  11        0.11        0.40      1.07 o 
  -5   4  11        1.76        3.22      1.28 o 
  -4   4  11        2.63        5.85      1.27 o 
  -3   4  11        1.29        3.13      1.22 o 
  -2   4  11       17.12       17.14      1.36 o 
  -1   4  11       16.36       11.33      2.40 o 
   0   4  11        1.78        1.23      1.04 o 
   1   4  11        2.41        2.51      1.72 o 
   2   4  11        6.79        2.88      1.32 o 
   3   4  11        0.02        4.53      1.89 o 
   4   4  11        3.95        2.32      1.99 o 
  -6   5  11        0.57        0.06      4.47 o 
  -5   5  11       16.85       16.44      1.35 o 
  -4   5  11       21.14       15.77     10.26 o 
  -3   5  11        6.22        7.03      1.32 o 
  -2   5  11        6.49        7.35      1.45 o 
  -1   5  11       37.26       33.59      1.45 o 
   0   5  11        2.09        2.32      1.05 o 
   1   5  11        5.91        6.85      1.27 o 
   2   5  11        0.01        0.75      1.27 o 
   3   5  11        0.00       -1.94      1.94 o 
  -5   6  11        2.00        3.32      2.59 o 
  -4   6  11        0.19        3.50      2.52 o 
  -3   6  11        0.37        4.08      1.28 o 
  -2   6  11        0.03        9.78      1.81 o 
  -1   6  11        4.54       10.11      1.86 o 
   0   6  11        3.25        3.10      1.66 o 
   1   6  11        6.00        9.03      1.44 o 
   2   6  11       11.23       12.18      1.91 o 
  -5   7  11        0.05        4.85      1.99 o 
  -4   7  11        0.12        1.61      1.12 o 
  -3   7  11        2.14        6.26      1.36 o 
  -2   7  11       13.95       17.17      1.39 o 
  -1   7  11       14.36       10.38      7.71 o 
   0   7  11        3.35        3.50      1.35 o 
   1   7  11        0.02       -1.13      1.94 o 
  -3   8  11        1.16        0.41      1.15 o 
  -2   8  11        0.16       -1.14      1.14 o 
  -1   8  11        1.76        3.39      5.07 o 
   0   8  11        0.58        2.72      1.97 o 
  -3  -8  12        0.13        2.05      1.35 o 
  -2  -8  12        1.18        2.64      1.94 o 
  -1  -8  12        2.65        3.63      1.65 o 
   0  -8  12        0.61        2.20      3.45 o 
   1  -8  12        0.21        0.61      1.00 o 
  -4  -7  12        1.29        3.28      1.13 o 
  -3  -7  12        0.10        1.08      2.03 o 
  -2  -7  12        2.77        4.04      2.66 o 
  -1  -7  12        0.91        1.03      1.98 o 
   0  -7  12        0.45        1.87      1.06 o 
   1  -7  12        0.19        3.29      4.57 o 
   2  -7  12        0.86        5.17      3.41 o 
  -5  -6  12        0.43        0.80      2.16 o 
  -4  -6  12        0.27        1.46      1.35 o 
  -3  -6  12        0.56        0.48      1.54 o 
  -2  -6  12        0.45        2.97      0.91 o 
  -1  -6  12        0.31        1.11      1.29 o 
   0  -6  12        5.69        6.65      1.28 o 
   1  -6  12        6.24        7.16      1.32 o 
   2  -6  12        0.24       -0.15      0.95 o 
   3  -6  12        0.03       -0.07      1.44 o 
  -6  -5  12        0.19       -0.86      2.49 o 
  -5  -5  12        0.01        0.64      0.86 o 
  -4  -5  12        3.54        2.79      1.29 o 
  -3  -5  12        0.76        1.63      1.11 o 
  -2  -5  12        0.21        0.32      0.88 o 
  -1  -5  12        2.09        3.44      1.09 o 
   0  -5  12        5.28        9.37      1.99 o 
   1  -5  12       38.29       41.22      2.25 o 
   2  -5  12       33.55       32.50      3.76 o 
   3  -5  12        0.13       -0.97      0.97 o 
  -6  -4  12        0.64       -0.50      1.37 o 
  -5  -4  12        0.56        1.42      1.07 o 
  -4  -4  12       14.56       12.63      1.06 o 
  -3  -4  12        6.29        5.44      1.75 o 
  -2  -4  12        4.07        4.36      2.06 o 
  -1  -4  12        3.88        3.63      0.89 o 
   0  -4  12        0.03        1.48      0.85 o 
   1  -4  12       16.98       13.30      0.88 o 
   2  -4  12       14.51       14.69      1.47 o 
   3  -4  12        1.36        0.73      2.40 o 
   4  -4  12        0.37        3.34      1.38 o 
  -7  -3  12        0.64        1.93      1.44 o 
  -6  -3  12        0.20        3.90      1.09 o 
  -5  -3  12        0.03        0.39      1.46 o 
  -4  -3  12        0.14        1.84      1.03 o 
  -3  -3  12        3.27        3.42      1.42 o 
  -2  -3  12       27.89       25.64      1.09 o 
  -1  -3  12       11.22       13.36      0.90 o 
   0  -3  12        1.20        1.10      0.82 o 
   1  -3  12       17.51       15.54      2.79 o 
   2  -3  12       71.05       65.23      1.93 o 
   3  -3  12        0.88        0.96      1.52 o 
   4  -3  12        0.27        0.48      2.53 o 
  -7  -2  12        0.22        4.02      1.68 o 
  -6  -2  12        6.24        5.34      1.08 o 
  -5  -2  12       10.96       11.55      1.83 o 
  -4  -2  12        0.65        2.50      1.24 o 
  -3  -2  12        0.31       -0.22      0.79 o 
  -2  -2  12        2.40        0.50      1.45 o 
  -1  -2  12        0.30        2.13      1.29 o 
   0  -2  12        1.06        1.35      1.35 o 
   1  -2  12        1.00       -0.03      0.86 o 
   2  -2  12        1.07        0.50      0.98 o 
   3  -2  12        1.38        4.31      1.36 o 
   4  -2  12        0.20        2.09      3.05 o 
  -7  -1  12        0.00        4.04      2.43 o 
  -6  -1  12        0.11        0.84      2.59 o 
  -5  -1  12        0.97        2.28      0.90 o 
  -4  -1  12        0.38       -0.38      0.86 o 
  -3  -1  12        0.57        2.06      0.98 o 
  -2  -1  12        0.13        1.23      1.13 o 
  -1  -1  12        5.05        6.50      0.76 o 
   0  -1  12        1.36        1.03      0.97 o 
   1  -1  12        0.13        0.83      0.83 o 
   2  -1  12        1.48        2.89      1.02 o 
   3  -1  12        1.20        2.71      1.95 o 
   4  -1  12        0.04        0.52      0.97 o 
  -6   0  12        0.27        1.71      2.25 o 
  -5   0  12        6.50        6.44      1.44 o 
  -4   0  12        2.29        1.67      0.78 o 
  -3   0  12        0.84        3.37      0.85 o 
  -2   0  12        0.33        0.20      0.85 o 
  -1   0  12        0.18        2.27      0.96 o 
   0   0  12        0.11        1.99      1.17 o 
   1   0  12        0.74        2.22      0.96 o 
   2   0  12        2.52        2.38      0.90 o 
   3   0  12       10.10       12.24      2.04 o 
   4   0  12        0.64        1.30      1.12 o 
  -7   1  12        6.07        6.35      1.45 o 
  -6   1  12        0.33       -0.50      1.07 o 
  -5   1  12        0.02        1.95      2.67 o 
  -4   1  12        0.34        1.37      1.01 o 
  -3   1  12        0.28       -0.66      0.99 o 
  -2   1  12       10.15       11.27      1.49 o 
  -1   1  12        0.46        0.91      1.18 o 
   0   1  12        7.96       11.20      0.77 o 
   1   1  12       38.89       31.73      3.40 o 
   2   1  12       27.35       21.62      1.67 o 
   3   1  12        0.01       -0.39      2.61 o 
   4   1  12        0.00        2.31      3.41 o 
  -7   2  12        0.21        2.62      1.45 o 
  -6   2  12        2.91        3.37      1.91 o 
  -5   2  12        1.84        5.30      1.29 o 
  -4   2  12        0.63        1.63      1.25 o 
  -3   2  12       19.66       23.11      1.28 o 
  -2   2  12       93.90       91.84      4.15 o 
  -1   2  12       30.46       26.62      1.35 o 
   0   2  12        3.46        2.50      0.75 o 
   1   2  12        0.50        0.41      1.02 o 
   2   2  12        0.10        3.46      3.64 o 
   3   2  12        0.05       -0.18      1.31 o 
   4   2  12        0.05       -0.61      1.15 o 
  -6   3  12        0.47        1.79      1.37 o 
  -5   3  12        0.24       -1.59      1.83 o 
  -4   3  12        0.19       -0.27      1.02 o 
  -3   3  12       12.78       15.00      1.05 o 
  -2   3  12       28.70       24.34      2.80 o 
  -1   3  12        4.67        2.66      1.26 o 
   0   3  12        2.17        2.28      0.82 o 
   1   3  12       10.19        8.69      1.93 o 
   2   3  12        1.03        4.71      1.30 o 
   3   3  12        0.09        0.13      2.01 o 
  -6   4  12        6.54       10.39      1.41 o 
  -5   4  12        4.17        4.26      1.94 o 
  -4   4  12        3.54        6.04      1.35 o 
  -3   4  12       13.83       13.17      2.12 o 
  -2   4  12       35.16       32.37      1.38 o 
  -1   4  12        4.92        3.59      1.66 o 
   0   4  12        2.20       -1.55      3.96 o 
   1   4  12        0.75       -1.94      1.94 o 
   2   4  12        0.65       -0.11      1.29 o 
   3   4  12        0.95       -2.05      2.05 o 
  -5   5  12        1.49       -0.08      0.98 o 
  -4   5  12        1.54       -1.89      1.89 o 
  -3   5  12        0.02       -1.29      1.29 o 
  -2   5  12        5.02        6.50      1.48 o 
  -1   5  12        0.51        1.31      1.14 o 
   0   5  12        2.82        5.07      1.46 o 
   1   5  12        0.48        0.66      1.36 o 
   2   5  12        0.02       -1.29      1.97 o 
  -4   6  12        0.08       -1.55      1.55 o 
  -3   6  12        1.40        4.47      1.86 o 
  -2   6  12        0.03        2.59      1.94 o 
  -1   6  12        0.21       -1.89      1.89 o 
   0   6  12        0.94        3.14      1.27 o 
   1   6  12        0.37        1.27      1.26 o 
  -3   7  12        6.88       12.94      2.02 o 
  -2   7  12        1.07        1.41      1.44 o 
  -1   7  12        2.01        5.58      1.99 o 
  -3  -7  13        0.02        6.16      3.43 o 
  -2  -7  13        0.91        0.43      1.36 o 
  -1  -7  13        2.95        4.91      1.40 o 
   0  -7  13        0.06        0.72      1.20 o 
   1  -7  13        0.94        1.21      1.30 o 
  -4  -6  13        0.85       -0.09      0.98 o 
  -3  -6  13        0.08        3.10      1.14 o 
  -2  -6  13        0.33        2.80      0.95 o 
  -1  -6  13        0.18        0.26      3.34 o 
   0  -6  13        1.66        2.23      1.78 o 
   1  -6  13       10.10       11.16      1.78 o 
   2  -6  13        1.59        1.65      2.64 o 
  -5  -5  13        0.09       -0.24      1.00 o 
  -4  -5  13        1.43        0.28      1.45 o 
  -3  -5  13        0.02        1.24      1.77 o 
  -2  -5  13        0.97        2.92      1.74 o 
  -1  -5  13        0.08       -0.53      0.95 o 
   0  -5  13        1.58        2.59      1.21 o 
   1  -5  13        6.62        4.93      1.37 o 
   2  -5  13        0.94        1.08      0.97 o 
  -5  -4  13        0.02        0.91      0.97 o 
  -4  -4  13        0.02        1.09      1.46 o 
  -3  -4  13        0.36        1.64      1.06 o 
  -2  -4  13        0.01        1.16      0.90 o 
  -1  -4  13        0.56        2.82      2.29 o 
   0  -4  13        0.14       -0.74      0.74 o 
   1  -4  13        3.99        2.29      1.31 o 
   2  -4  13       26.92       20.67      2.91 o 
   3  -4  13        1.86        6.67      1.38 o 
  -6  -3  13        0.10       -1.40      1.40 o 
  -5  -3  13        0.45        5.92      1.09 o 
  -4  -3  13        0.00       -0.21      1.06 o 
  -3  -3  13        1.58        2.37      1.70 o 
  -2  -3  13        8.43        7.47      1.20 o 
  -1  -3  13        5.41        5.95      2.20 o 
   0  -3  13        0.00       -1.32      1.52 o 
   1  -3  13        0.39        2.54      1.04 o 
   2  -3  13        0.19        0.84      1.33 o 
   3  -3  13        1.02       -0.53      2.80 o 
  -6  -2  13        0.73       -0.37      2.14 o 
  -5  -2  13        2.96        0.75      1.39 o 
  -4  -2  13        0.50       -1.06      1.06 o 
  -3  -2  13        0.34       -0.32      0.89 o 
  -2  -2  13        6.09        6.80      0.90 o 
  -1  -2  13        0.47       -0.58      0.91 o 
   0  -2  13        3.90        7.91      1.81 o 
   1  -2  13        7.24       10.02      1.95 o 
   2  -2  13        9.78        6.64      2.26 o 
   3  -2  13        0.40        3.05      1.39 o 
  -6  -1  13        5.34        3.11      1.40 o 
  -5  -1  13        6.62        6.89      1.63 o 
  -4  -1  13        2.27        3.27      1.02 o 
  -3  -1  13        0.00        2.72      0.89 o 
  -2  -1  13        5.68        7.10      1.69 o 
  -1  -1  13        4.62        5.37      1.40 o 
   0  -1  13        1.83        3.09      0.88 o 
   1  -1  13        1.66       10.43      5.73 o 
   2  -1  13        0.01        4.27      1.94 o 
   3  -1  13        0.02        2.06      2.56 o 
  -6   0  13        0.16        2.03      1.11 o 
  -5   0  13        0.01        0.84      3.26 o 
  -4   0  13        4.04        3.92      0.82 o 
  -3   0  13        6.27        8.08      1.04 o 
  -2   0  13        0.21       -0.87      0.87 o 
  -1   0  13        2.25        3.93      0.94 o 
   0   0  13        3.51        6.39      1.23 o 
   1   0  13        0.04        0.96      1.03 o 
   2   0  13        0.09        1.15      1.32 o 
   3   0  13        0.39        2.97      2.10 o 
  -6   1  13        0.03        3.23      1.42 o 
  -5   1  13        0.81        0.50      2.40 o 
  -4   1  13        1.00        4.10      1.30 o 
  -3   1  13        3.06        5.27      1.04 o 
  -2   1  13        3.24        1.73      1.27 o 
  -1   1  13        1.47        3.63      0.79 o 
   0   1  13        0.03        0.67      1.08 o 
   1   1  13        0.09        0.56      1.29 o 
   2   1  13        0.18        4.67      1.33 o 
   3   1  13        0.01        0.27      1.79 o 
  -6   2  13        0.01       -2.02      2.02 o 
  -5   2  13        0.06        1.29      2.91 o 
  -4   2  13        0.75        1.90      1.30 o 
  -3   2  13       16.20       13.10      2.21 o 
  -2   2  13       19.00       17.03      1.39 o 
  -1   2  13        2.00        0.81      1.03 o 
   0   2  13        0.48       -0.90      0.90 o 
   1   2  13       15.61       11.28      1.35 o 
   2   2  13        2.55        3.96      1.35 o 
   3   2  13        0.31       -0.54      1.14 o 
  -5   3  13        4.42        1.99      1.43 o 
  -4   3  13        2.36        3.14      2.75 o 
  -3   3  13        1.01       -0.52      2.59 o 
  -2   3  13       42.20       46.14      3.14 o 
  -1   3  13        2.58        1.30      1.05 o 
   0   3  13        2.38        3.57      0.92 o 
   1   3  13        0.11       -0.54      0.95 o 
   2   3  13        0.05        0.99      1.40 o 
  -5   4  13        0.19        3.15      1.43 o 
  -4   4  13        1.32        3.69      1.91 o 
  -3   4  13        0.03        1.22      1.08 o 
  -2   4  13        0.20        3.33      1.07 o 
  -1   4  13        0.70        1.36      1.31 o 
   0   4  13        1.16        1.31      1.19 o 
   1   4  13        1.30        4.48      3.23 o 
  -4   5  13        2.85        0.54      1.97 o 
  -3   5  13        0.03        2.64      1.35 o 
  -2   5  13        0.01       -1.20      1.20 o 
  -1   5  13        0.15        0.30      2.29 o 
   0   5  13        0.54        3.43      1.55 o 
  -2  -6  14        0.96        4.32      2.14 o 
  -1  -6  14        0.01       -0.58      1.78 o 
  -3  -5  14        2.26        4.73      1.14 o 
  -2  -5  14        0.86        1.99      0.99 o 
  -1  -5  14        0.62        4.37      3.52 o 
   0  -5  14        2.78        2.25      0.89 o 
   1  -5  14       17.09       19.75      1.82 o 
  -4  -4  14        0.46       -0.39      1.01 o 
  -3  -4  14        0.04       -0.36      1.57 o 
  -2  -4  14        0.32        7.01      3.73 o 
  -1  -4  14        0.02        2.46      1.29 o 
   0  -4  14        0.08        0.88      1.75 o 
   1  -4  14        0.17        0.33      1.00 o 
  -5  -3  14        0.00       -1.16      1.16 o 
  -4  -3  14        0.00        2.98      1.11 o 
  -3  -3  14        0.08        0.60      1.48 o 
  -2  -3  14        0.77        0.72      1.14 o 
  -1  -3  14        1.14        2.70      1.09 o 
   0  -3  14        1.28        0.31      1.34 o 
   1  -3  14        0.00        2.01      1.12 o 
   2  -3  14        4.01       -0.07      2.09 o 
  -5  -2  14        0.79       -0.48      1.44 o 
  -4  -2  14        0.02        2.29      0.95 o 
  -3  -2  14        0.14        1.71      1.96 o 
  -2  -2  14        0.22        0.78      0.84 o 
  -1  -2  14        0.05       -0.80      0.92 o 
   0  -2  14        0.44       -0.05      0.98 o 
   1  -2  14        0.45        0.03      2.60 o 
   2  -2  14        1.30        2.48      1.18 o 
  -5  -1  14        1.77        0.18      1.83 o 
  -4  -1  14        0.54        3.66      1.11 o 
  -3  -1  14        0.99        2.51      0.84 o 
  -2  -1  14        0.15        1.18      2.16 o 
  -1  -1  14        0.09       -1.12      1.12 o 
   0  -1  14       10.81       11.93      0.93 o 
   1  -1  14        8.89        6.37      1.50 o 
   2  -1  14        0.03        1.00      3.05 o 
  -5   0  14        0.72       -1.06      4.22 o 
  -4   0  14        8.34        8.65      0.99 o 
  -3   0  14       16.34       14.96      2.49 o 
  -2   0  14        1.27        2.62      1.41 o 
  -1   0  14        0.01       -0.94      1.61 o 
   0   0  14        0.42        0.46      1.41 o 
   1   0  14        1.22        2.63      2.76 o 
   2   0  14        0.40       -0.25      1.42 o 
  -5   1  14        0.03        0.05      1.43 o 
  -4   1  14       10.65        8.97      2.04 o 
  -3   1  14       25.34       22.82      1.94 o 
  -2   1  14        0.85       -0.23      1.00 o 
  -1   1  14        0.36        2.25      1.07 o 
   0   1  14        8.76       10.05      1.45 o 
   1   1  14        0.31        3.84      1.35 o 
  -4   2  14        1.02        1.18      1.46 o 
  -3   2  14        0.84        3.91      2.05 o 
  -2   2  14        5.76        7.14      1.10 o 
  -1   2  14        1.97        5.98      1.67 o 
   0   2  14        0.52        1.29      1.17 o 
   1   2  14        0.00        2.91      1.51 o 
  -4   3  14        0.02        0.80      1.42 o 
  -3   3  14        0.12        3.16      1.40 o 
  -2   3  14        1.54        0.22      1.41 o 
  -1   3  14        1.70        1.22      1.13 o 
   0   3  14        0.33        3.68      1.17 o 
  -2   4  14        3.62        0.16      1.44 o 
  -1   4  14        0.62        2.03      1.25 o 
  -2  -3  15        0.57        2.23      0.99 o 
  -1  -3  15        0.01       -1.08      1.92 o 
  -3  -2  15        0.06        0.45      1.00 o 
  -2  -2  15        0.03        2.87      2.31 o 
  -1  -2  15        0.53        0.84      1.21 o 
   0  -2  15        0.02       -0.48      3.76 o 
  -3  -1  15        0.12        0.16      1.16 o 
  -2  -1  15        0.13        0.51      1.14 o 
  -1  -1  15        0.03        4.71      2.46 o 
   0  -1  15        0.48        2.15      1.42 o 
  -3   0  15        2.46        4.23      1.03 o 
  -2   0  15        0.68        3.73      0.88 o 
  -1   0  15        0.64       -1.66      1.91 o 
  -2   1  15        7.40        4.98      1.17 o 
  -1   1  15        0.00        3.77      1.01 o 
                                                 
